# Supplementary material for: Identification of Candidate Genes and Functional Pathways Associated with Body Size Traits in Hulunbuir Sheep Through GWAS Analysis
Source: Genes (Basel). 2025 Mar 31;16(4):410. doi: 10.3390/genes16040410 (PMC12026710; doi:10.3390/genes16040410)
Supplement: Supplementary file 1 [file genes-16-00410-s001.zip]

Archive with 3 entries (3 files):
- Table S1Group1GOKEGG.xlsx
- Table S2Group2GOKEGG.xlsx
- Table S3Group3KOKEGG.xlsx
