# Supplementary material for: Identification of Candidate Genes and Functional Pathways Associated with Body Size Traits in Hulunbuir Sheep Through GWAS Analysis
Source: Genes (Basel). 2025 Mar 31;16(4):410. doi: 10.3390/genes16040410 (PMC12026710; doi:10.3390/genes16040410)
Supplement: Supplementary file 1 [file genes-16-00410-s001.zip › Table S1Group1GOKEGG.xlsx]

## Sheet: BP
Category	Term	Count	%	PValue	Genes	List Total	Pop Hits	Pop Total	Fold Enrichment	Bonferroni	Benjamini	FDR
GOTERM_BP_DIRECT	GO:0098609~cell-cell adhesion	22	1.86599	7.91486e-07	KIRREL3, ROBO2, ITGA4, CNTN5, DCC, CTNND2, PSEN1, LPP, CD2, PRTG, SDK1, DLG1, DLG2, EMCN, CHL1, PKP2, CNTN3, ITGA6, CTNNA2, NEO1, SDK2, ITGA9	960	120	18600	3.55208	0.00146634	0.00146741	0.00146029
GOTERM_BP_DIRECT	GO:0007275~multicellular organism development	23	1.95081	5.75507e-06	NOTCH2, ALK, JAG1, INSR, WNT9B, EN1, CDH9, EGFR, IGF1R, SPRED1, CDH4, VANGL2, WNT11, CDH2, ERBB4, CDHR1, CDH10, KIT, CDH11, CDH13, OTX2, CDH18, FGFR1	960	146	18600	3.05223	0.0106132	0.00533495	0.00530905
GOTERM_BP_DIRECT	GO:0051966~regulation of synaptic transmission, glutamatergic	8	0.678541	4.06323e-05	GRM5, GRM4, CDH2, PLPPR4, GRM8, PSEN1, DGKI, GRM1	960	20	18600	7.75	0.0725661	0.0251108	0.0249889
GOTERM_BP_DIRECT	GO:0007411~axon guidance	17	1.4419	0.000102928	EPHA5, EPHA7, EPHA6, LAMB3, SEMA6D, SEMA3E, EFNA5, KALRN, ROBO1, EFNB2, PRTG, CXCL12, LMX1A, CHL1, SLIT2, EPHB1, MEGF9	960	106	18600	3.10731	0.173734	0.047707	0.0474755
GOTERM_BP_DIRECT	GO:0007043~cell-cell junction assembly	10	0.848176	0.000159538	CDH4, CDH2, CDHR1, CDH10, CTNND2, CDH11, PKP2, CDH13, CDH9, CDH18	960	40	18600	4.84375	0.25607	0.0591568	0.0588697
GOTERM_BP_DIRECT	GO:0035249~synaptic transmission, glutamatergic	8	0.678541	0.000339032	GRIA1, UNC13C, GRID1, GRIK3, GRIK4, GRIK1, GRIK2, GRIA4	960	27	18600	5.74074	0.4667	0.0910318	0.0905899
GOTERM_BP_DIRECT	GO:0007165~signal transduction	40	3.39271	0.000343702	DTHD1, STOML3, ECM1, GABRB1, RALB, PLPPR1, TENM3, PKN3, PLPPR4, CHRNA7, PLPPR5, DIRAS2, NPR3, FNBP1L, NDRG1, ARHGAP22, LMBR1, GRK4, SRGAP2, SRGAP1, CHRNB4, CRADD, MAGI3, MAGI2, RASSF8, ARHGAP29, TSPEAR, ANK3, OLFM4, GABRG1, TOM1L1, ARHGAP10, OLFM3, DLC1, IL1RAPL1, SAG, RADIL, GRB2, PKN2, PDE5A	960	424	18600	1.82783	0.471299	0.0910318	0.0905899
GOTERM_BP_DIRECT	GO:0014850~response to muscle activity	4	0.339271	0.000525547	PERM1, CAPN3, METRNL, PPARGC1A	960	4	18600	19.375	0.622665	0.121796	0.121204
GOTERM_BP_DIRECT	GO:0034332~adherens junction organization	8	0.678541	0.000678899	CDH4, CDH2, CDHR1, CDH10, CDH11, CDH13, CDH9, CDH18	960	30	18600	5.16667	0.716093	0.124894	0.124287
GOTERM_BP_DIRECT	GO:0007155~cell adhesion	24	2.03562	0.00075368	COL28A1, EGFL7, ITGA4, MEGF10, LAMA4, ATP1B1, THBS1, CLDN1, PARD3B, FER, GPNMB, IBSP, CHL1, NINJ2, NCAM1, SVEP1, ITGA6, CLDN16, SUSD5, THSD7A, TGFBI, NCAM2, FREM2, ITGA9	960	215	18600	2.16279	0.752872	0.124894	0.124287
GOTERM_BP_DIRECT	GO:0045944~positive regulation of transcription by RNA polymerase II	35	2.96862	0.000786432	SETD4, TMPRSS6, KMT2C, FHL5, BRCA1, LDB2, ATAD2B, SLC9A1, ZNF407, GALR1, MED10, EP300, PPARGC1A, MYBL1, SS18, WWOX, JAG1, LMO4, LMO3, SOX14, INHBA, NR2F2, MEIS2, NR5A1, ADCYAP1, HOXB9, KAT6B, TBL1XR1, POU2AF1, ASXL3, IRF7, F2RL1, CDH13, PPARG, BMPR1B	960	369	18600	1.83774	0.767443	0.124894	0.124287
GOTERM_BP_DIRECT	GO:0016339~calcium-dependent cell-cell adhesion via plasma membrane cell adhesion molecules	8	0.678541	0.000838319	CDH4, CDH2, CDHR1, CDH10, CDH11, CDH13, CDH9, CDH18	960	31	18600	5	0.788789	0.124894	0.124287
GOTERM_BP_DIRECT	GO:0019228~neuronal action potential	7	0.593723	0.000875737	CACNA1I, CHRNB4, SCN11A, KCNA1, SCN8A, SCN7A, SCN1A	960	23	18600	5.89674	0.802956	0.124894	0.124287
GOTERM_BP_DIRECT	GO:0050804~modulation of chemical synaptic transmission	8	0.678541	0.00179132	GRIA1, GRID1, CDH11, GRIK3, GRIK4, GRIK1, GRIK2, GRIA4	960	35	18600	4.42857	0.963995	0.228369	0.227261
GOTERM_BP_DIRECT	GO:0000902~cell morphogenesis	10	0.848176	0.00211309	CDH4, CDH2, CAPZB, CDHR1, CDH10, CDH11, CDH13, CDH9, CDH18, CAP2	960	56	18600	3.45982	0.980195	0.228369	0.227261
GOTERM_BP_DIRECT	GO:0007156~homophilic cell adhesion via plasma membrane adhesion molecules	16	1.35708	0.00211448	PCDH9, CLSTN2, PCDH7, CDH9, ROBO1, IGSF11, CDH4, CDH2, CDHR1, CDH10, KIT, CDH11, CDH13, FAT3, DSG3, CDH18	960	126	18600	2.46032	0.980246	0.228369	0.227261
GOTERM_BP_DIRECT	GO:0090630~activation of GTPase activity	8	0.678541	0.00212628	ARHGAP22, TIAM2, SGSM1, TBC1D5, ARHGAP29, ECT2, TBC1D22A, GARNL3	960	36	18600	4.30556	0.980674	0.228369	0.227261
GOTERM_BP_DIRECT	GO:0006357~regulation of transcription by RNA polymerase II	81	6.87023	0.00221718	PHF2, ZNF451, RORA, AHR, IKZF1, BACH1, CARF, ETS1, SALL3, ZMIZ1, SALL4, CREB3L1, CREB3L2, BBX, CCNL1, TEAD1, ZNF521, PKNOX2, ZNF18, FOXD2, KLF12, ZHX3, PRKCB, RFX2, EBF1, EN1, PAX1, PIAS1, NR5A1, HOXB9, CREB1, ZEB1, LMX1A, SLTM, TBL1XR1, DMRTA1, IRF2, HAND1, IRF7, NCOA7, HDGFL1, HOXB8, TOX, CREB5, FOXC1, TSHZ3, SATB1, SATB2, TSHZ2, GLIS3, TWIST2, FOXO3, MED12L, TBX20, OTX2, ZNF341, ARNT2, SMAD4, …	960	1128	18600	1.39129	0.983678	0.228369	0.227261
GOTERM_BP_DIRECT	GO:0007613~memory	6	0.508906	0.00367402	CREB1, LMX1A, BDNF, PLK2, PSEN1, PLCB1	960	21	18600	5.53571	0.998913	0.352626	0.350915
GOTERM_BP_DIRECT	GO:0007169~cell surface receptor protein tyrosine kinase signaling pathway	13	1.10263	0.00380395	ALK, EPHA5, EPHA7, EPHA6, BDNF, INSR, EGFR, IGF1R, ERBB4, DOK5, DOK6, SAMD12, EPHB1	960	96	18600	2.6237	0.999146	0.352626	0.350915
GOTERM_BP_DIRECT	GO:0030335~positive regulation of cell migration	11	0.932994	0.00411356	CXCL12, INSR, SEMA6D, KIT, PDGFC, SNAI1, TWIST2, CDH13, SEMA3E, SOD2, IGF1R	960	73	18600	2.91952	0.99952	0.363168	0.361405
GOTERM_BP_DIRECT	GO:0086010~membrane depolarization during action potential	5	0.424088	0.00776758	CACNA1I, SCN11A, SCN8A, SCN7A, SCN1A	960	16	18600	6.05469	0.999999	0.623585	0.620558
GOTERM_BP_DIRECT	GO:0045197~establishment or maintenance of epithelial cell apical/basal polarity	6	0.508906	0.00808795	NOTCH2, CRB1, DLG2, MTCL1, DNER, PARD3B	960	25	18600	4.65	1	0.623585	0.620558
GOTERM_BP_DIRECT	GO:0007265~Ras protein signal transduction	8	0.678541	0.00873061	RALA, RALB, DOK5, DOK6, RASGRF1, RAPGEF5, RALGPS2, RASGRP3	960	46	18600	3.36957	1	0.623585	0.620558
GOTERM_BP_DIRECT	GO:0000209~protein polyubiquitination	12	1.01781	0.00894315	WSB2, UBE2B, UBE3D, RNF19A, TRIM2, NEDD4, PELI2, MKRN1, ARIH2, NEDD4L, TRIP12, FBXL7	960	94	18600	2.4734	1	0.623585	0.620558
GOTERM_BP_DIRECT	GO:0019933~cAMP-mediated signaling	4	0.339271	0.00908134	ADCYAP1, CREB1, PDE7A, CAP2	960	9	18600	8.61111	1	0.623585	0.620558
GOTERM_BP_DIRECT	GO:0016486~peptide hormone processing	4	0.339271	0.00908134	PCSK1, SCG5, PCSK6, PCSK5	960	9	18600	8.61111	1	0.623585	0.620558
GOTERM_BP_DIRECT	GO:0070588~calcium ion transmembrane transport	8	0.678541	0.00981367	CACNA1I, RYR2, EDNRB, TRPC4, ITPR2, ATP2B1, TRPM4, TMEM165	960	47	18600	3.29787	1	0.649805	0.646651
GOTERM_BP_DIRECT	GO:0006468~protein phosphorylation	34	2.8838	0.0128234	ALK, STK39, TESK2, KALRN, PRKCZ, EGFR, GRK4, ERBB4, MARK4, EPHB1, STK32B, PRKG1, PAK4, EPHA5, CDKL3, EPHA7, MAP3K1, EPHA6, DAPK1, PRKCB, PLK2, DAPK2, NEK7, RIPK4, CDC7, KSR2, CLK4, MYO3B, WNK2, KIT, PKN2, PRKD1, BMPR1B, FGFR1	960	425	18600	1.55	1	0.819811	0.815831
GOTERM_BP_DIRECT	GO:0007264~small GTPase-mediated signal transduction	11	0.932994	0.0139269	TIAM2, BCAR3, DOCK5, SH2D3A, RASGRF1, KNDC1, RND2, DOCK2, DOCK1, RAPGEF6, RHOBTB1	960	87	18600	2.44971	1	0.860685	0.856507
GOTERM_BP_DIRECT	GO:0051660~establishment of centrosome localization	3	0.254453	0.0148621	DLG1, MAD2L1, PARD3B	960	4	18600	14.5312	1	0.888851	0.884536
GOTERM_BP_DIRECT	GO:0035556~intracellular signal transduction	25	2.12044	0.0179865	CCDC68, PKN3, ADCY1, PSEN1, KALRN, SOCS2, DCDC2C, ECT2, MARK4, RGS9, JAK3, PAK4, WSB2, DAPK1, PLCL1, DAPK2, PLCL2, VAV1, ADCY10, NRG3, WNK2, PKN2, PLCB1, DGKI, ASB1	960	294	18600	1.64753	1	1	0.995683
GOTERM_BP_DIRECT	GO:0007216~G protein-coupled glutamate receptor signaling pathway	4	0.339271	0.0211863	GRM5, GRM4, GRM8, GRM1	960	12	18600	6.45833	1	1	0.995683
GOTERM_BP_DIRECT	GO:0042048~olfactory behavior	3	0.254453	0.023928	BBS1, LMX1A, GJB4	960	5	18600	11.625	1	1	0.995683
GOTERM_BP_DIRECT	GO:0060707~trophoblast giant cell differentiation	3	0.254453	0.023928	GJB5, HAND1, SNAI1	960	5	18600	11.625	1	1	0.995683
GOTERM_BP_DIRECT	GO:0021953~central nervous system neuron differentiation	3	0.254453	0.023928	NR4A2, LMX1A, BMPR1B	960	5	18600	11.625	1	1	0.995683
GOTERM_BP_DIRECT	GO:0014059~regulation of dopamine secretion	5	0.424088	0.0244408	SYT4, SYT1, SYT10, SNCA, SYT6	960	22	18600	4.40341	1	1	0.995683
GOTERM_BP_DIRECT	GO:0006811~monoatomic ion transport	9	0.763359	0.0251483	GRIA1, GRID1, SLCO2B1, SLCO2A1, GRIK3, GRIK4, GRIK1, GRIK2, GRIA4	960	69	18600	2.52717	1	1	0.995683
GOTERM_BP_DIRECT	GO:0070373~negative regulation of ERK1 and ERK2 cascade	4	0.339271	0.0265064	DLG1, SPRED1, DUSP3, LMO3	960	13	18600	5.96154	1	1	0.995683
GOTERM_BP_DIRECT	GO:0015721~bile acid and bile salt transport	4	0.339271	0.0265064	ABCC2, SLC10A2, SLCO2B1, SLC51A	960	13	18600	5.96154	1	1	0.995683
GOTERM_BP_DIRECT	GO:0007416~synapse assembly	4	0.339271	0.0265064	KIRREL3, CDH2, SLITRK1, ADGRL3	960	13	18600	5.96154	1	1	0.995683
GOTERM_BP_DIRECT	GO:0007420~brain development	10	0.848176	0.0287788	EMX2, CDH2, CNTN5, CXCR4, CNTN3, ZNF335, MEIS2, ADGRL2, PBX1, ADGRL3	960	84	18600	2.30655	1	1	0.995683
GOTERM_BP_DIRECT	GO:0007399~nervous system development	13	1.10263	0.0294626	RBFOX1, INTU, SEMA6D, NAV2, LDB2, BRINP1, NRG3, IGF2BP3, SLIT2, ECT2, SRGAP2, EPHB1, RAPGEF6	960	126	18600	1.99901	1	1	0.995683
GOTERM_BP_DIRECT	GO:0045930~negative regulation of mitotic cell cycle	4	0.339271	0.0324704	BTG4, FOXC1, BRINP1, GAS1	960	14	18600	5.53571	1	1	0.995683
GOTERM_BP_DIRECT	GO:0042445~hormone metabolic process	3	0.254453	0.0346771	GHR, NR5A1, BBS1	960	6	18600	9.6875	1	1	0.995683
GOTERM_BP_DIRECT	GO:0031290~retinal ganglion cell axon guidance	3	0.254453	0.0346771	SLIT2, EFNA5, BMPR1B	960	6	18600	9.6875	1	1	0.995683
GOTERM_BP_DIRECT	GO:0006883~intracellular sodium ion homeostasis	4	0.339271	0.0390704	ATP1A1, ATP12A, ATP1B1, SLC9A1	960	15	18600	5.16667	1	1	0.995683
GOTERM_BP_DIRECT	GO:0045665~negative regulation of neuron differentiation	4	0.339271	0.0390704	JAG1, LMX1A, ZNF536, HMG20A	960	15	18600	5.16667	1	1	0.995683
GOTERM_BP_DIRECT	GO:0031647~regulation of protein stability	4	0.339271	0.0390704	USP25, CASP3, TRIM24, TARDBP	960	15	18600	5.16667	1	1	0.995683
GOTERM_BP_DIRECT	GO:0031623~receptor internalization	4	0.339271	0.0390704	RALA, TFRC, NEDD4, RAB5A	960	15	18600	5.16667	1	1	0.995683
GOTERM_BP_DIRECT	GO:0007268~chemical synaptic transmission	12	1.01781	0.0456447	CHRM3, UNC13C, GABRB1, DLG1, CHRNB4, DLG2, HTR7, CHRNA7, PMCH, APBA2, GRM1, SNCA	960	120	18600	1.9375	1	1	0.995683
GOTERM_BP_DIRECT	GO:0035725~sodium ion transmembrane transport	7	0.593723	0.0462829	CACNA1I, SCN11A, SCN8A, SLC6A15, SCN7A, SLC6A11, SCN1A	960	51	18600	2.65931	1	1	0.995683
GOTERM_BP_DIRECT	GO:0001558~regulation of cell growth	4	0.339271	0.0462942	LMX1A, WFDC1, IGFBP7, CDC73	960	16	18600	4.84375	1	1	0.995683
GOTERM_BP_DIRECT	GO:0006940~regulation of smooth muscle contraction	3	0.254453	0.0469121	CHRM2, CHRNB4, ADRA2A	960	7	18600	8.30357	1	1	0.995683
GOTERM_BP_DIRECT	GO:0002931~response to ischemia	3	0.254453	0.0469121	RCAN1, NPR3, PPIF	960	7	18600	8.30357	1	1	0.995683
GOTERM_BP_DIRECT	GO:0061025~membrane fusion	3	0.254453	0.0469121	UBXN2B, MYOF, DYSF	960	7	18600	8.30357	1	1	0.995683
GOTERM_BP_DIRECT	GO:0030509~BMP signaling pathway	8	0.678541	0.0528282	SMAD4, BMP2, TMPRSS6, INHBA, SOST, BMPR1B, RGMB, RGMA	960	66	18600	2.34848	1	1	0.995683
GOTERM_BP_DIRECT	GO:0007623~circadian rhythm	4	0.339271	0.0541252	HTR7, CREB1, BHLHE40, DYRK1A	960	17	18600	4.55882	1	1	0.995683
GOTERM_BP_DIRECT	GO:0033674~positive regulation of kinase activity	6	0.508906	0.0582793	ALK, ERBB4, INSR, EGFR, FGFR1, IGF1R	960	41	18600	2.83537	1	1	0.995683
GOTERM_BP_DIRECT	GO:0051016~barbed-end actin filament capping	4	0.339271	0.0625437	VIL1, GSN, CAPZB, TWF1	960	18	18600	4.30556	1	1	0.995683
GOTERM_BP_DIRECT	GO:0050680~negative regulation of epithelial cell proliferation	4	0.339271	0.0715274	DLG1, TRIM24, PEX2, CDC73	960	19	18600	4.07895	1	1	0.995683
GOTERM_BP_DIRECT	GO:0017158~regulation of calcium ion-dependent exocytosis	4	0.339271	0.0715274	SYT4, SYT1, SYT10, SYT6	960	19	18600	4.07895	1	1	0.995683
GOTERM_BP_DIRECT	GO:0048854~brain morphogenesis	3	0.254453	0.0751288	BBS1, PSEN1, FOXO3	960	9	18600	6.45833	1	1	0.995683
GOTERM_BP_DIRECT	GO:0099560~synaptic membrane adhesion	3	0.254453	0.0751288	SLITRK1, CDH10, EFNA5	960	9	18600	6.45833	1	1	0.995683
GOTERM_BP_DIRECT	GO:0006839~mitochondrial transport	3	0.254453	0.0751288	UCP3, SLC25A10, PSEN1	960	9	18600	6.45833	1	1	0.995683
GOTERM_BP_DIRECT	GO:0007097~nuclear migration	3	0.254453	0.0751288	SYNE3, LMNB1, SYNE1	960	9	18600	6.45833	1	1	0.995683
GOTERM_BP_DIRECT	GO:0045429~positive regulation of nitric oxide biosynthetic process	3	0.254453	0.0751288	IFNG, DDAH1, INSR	960	9	18600	6.45833	1	1	0.995683
GOTERM_BP_DIRECT	GO:0006470~protein dephosphorylation	11	0.932994	0.0765331	PTPRT, EPM2A, PTPN1, DUSP3, PPM1L, DUSP1, PTPMT1, PTPRM, PTPRJ, DUSP16, PTPRG	960	116	18600	1.83728	1	1	0.995683
GOTERM_BP_DIRECT	GO:0007596~blood coagulation	6	0.508906	0.0805606	VWF, FGL1, FGG, RAB27A, F2RL1, HABP2	960	45	18600	2.58333	1	1	0.995683
GOTERM_BP_DIRECT	GO:0010628~positive regulation of gene expression	13	1.10263	0.0807696	FOXC1, RAB27A, INHBA, FGF17, NR5A1, ADCYAP1, TBK1, FGF8, AGO3, DNAJA4, TRIM24, BMPR1B, PPARGC1A	960	148	18600	1.70186	1	1	0.995683
GOTERM_BP_DIRECT	GO:0060021~roof of mouth development	4	0.339271	0.0810513	BNC2, TIPARP, SNAI1, INHBA	960	20	18600	3.875	1	1	0.995683
GOTERM_BP_DIRECT	GO:0071277~cellular response to calcium ion	6	0.508906	0.0867488	SYT4, SYT1, SYT10, PPIF, CAPN3, SYT6	960	46	18600	2.52717	1	1	0.995683
GOTERM_BP_DIRECT	GO:0030182~neuron differentiation	9	0.763359	0.0880417	EMX2, FGF8, WNT11, IRX5, LMX1A, CASP3, IRX3, WNT9B, EN1	960	89	18600	1.95927	1	1	0.995683
GOTERM_BP_DIRECT	GO:0001778~plasma membrane repair	3	0.254453	0.0907907	MYOF, DYSF, CHMP4B	960	10	18600	5.8125	1	1	0.995683
GOTERM_BP_DIRECT	GO:0001974~blood vessel remodeling	3	0.254453	0.0907907	FOXC1, JAG1, NPR3	960	10	18600	5.8125	1	1	0.995683
GOTERM_BP_DIRECT	GO:0042307~positive regulation of protein import into nucleus	3	0.254453	0.0907907	IFNG, PSEN1, TARDBP	960	10	18600	5.8125	1	1	0.995683

## Sheet: CC
Category	Term	Count	%	PValue	Genes	List Total	Pop Hits	Pop Total	Fold Enrichment	Bonferroni	Benjamini	FDR
GOTERM_CC_DIRECT	GO:0043005~neuron projection	29	2.45971	2.41085e-06	PCSK1, STOML3, GABRB1, PLPPR1, TENM3, CHRNA7, STMN4, PCSK5, MCHR2, CACNA1I, CDH2, MAP2, EPHB1, RGS9, EPHA5, EPHA7, CHRNB4, EPHA6, NEGR1, LSAMP, SSTR2, GABRG1, ADCYAP1, DLG1, DLG2, CDH13, CPEB3, CPEB2, ADGRL2	1014	215	20655	2.74756	0.00112283	0.00112345	0.00110658
GOTERM_CC_DIRECT	GO:0098839~postsynaptic density membrane	12	1.01781	4.2781e-05	GRIA1, DLG1, GRM5, DLG2, SLITRK1, GRID1, PLPPR4, GRIK3, GRIK4, GRIK2, GRM1, GRIA4	1014	53	20655	4.61204	0.0197389	0.00871654	0.0085856
GOTERM_CC_DIRECT	GO:0005912~adherens junction	18	1.52672	5.6115e-05	JAG1, MPP4, CTNND2, EFNA5, CDH9, PARD3B, LRRC1, CDH4, CDH2, CDHR1, CDH10, CDH11, PKP2, CDH13, PGM5, CTNNA2, PDLIM5, CDH18	1014	117	20655	3.13382	0.0258114	0.00871654	0.0085856
GOTERM_CC_DIRECT	GO:0045211~postsynaptic membrane	17	1.4419	9.07764e-05	GRIA1, CHRM2, CHRM3, CHRNB4, CLSTN2, KCND3, GRID1, CHRNA7, GRIK3, GRIK4, GRIK1, GRIK2, SHISA9, LRRC1, SRGAP2, SHANK2, GRIA4	1014	110	20655	3.14806	0.0414214	0.0105755	0.0104166
GOTERM_CC_DIRECT	GO:0016342~catenin complex	10	0.848176	0.000134135	CDH4, CDH2, CDHR1, CDH10, CDH11, CDH13, FAT3, CTNNA2, CDH9, CDH18	1014	41	20655	4.96825	0.0605975	0.0125014	0.0123136
GOTERM_CC_DIRECT	GO:0005794~Golgi apparatus	43	3.64716	0.000313482	CHIC2, GALNT13, UBXN2B, CLCN3, BICD1, GALNT10, TMEM165, HS2ST1, FYCO1, PRRC1, GNPTAB, LIPG, ST3GAL4, TRAPPC11, DYM, MAN1A1, RAB28, RABAC1, IFT57, ST3GAL3, WWOX, TMEM30B, ATRNL1, GALNT1, PAQR3, NAA11, ZDHHC12, RAB27A, SLC30A1, SORCS1, CASD1, SULF2, CD2, SPATA16, DLG1, OLFM3, GNAQ, FIBIN, RAB38, GRB2, GOPC, RAB5A, GRINA	1014	488	20655	1.79488	0.135933	0.0217476	0.0214209
GOTERM_CC_DIRECT	GO:0030424~axon	20	1.69635	0.00032668	SYT4, SYT1, INSR, DYRK1A, KCNA4, ATP1A1, ROBO1, IGF1R, PRTG, CALCR, ACTBL2, SCN11A, CHL1, SCN8A, SCN7A, CTNNA2, VSTM5, ADGRL3, SCN1A, SNCA	1014	160	20655	2.54623	0.141233	0.0217476	0.0214209
GOTERM_CC_DIRECT	GO:0032983~kainate selective glutamate receptor complex	4	0.339271	0.00109172	GRIK3, GRIK4, GRIK1, GRIK2	1014	5	20655	16.2959	0.398916	0.0635928	0.0626375
GOTERM_CC_DIRECT	GO:0043197~dendritic spine	10	0.848176	0.00170717	GRIA1, PALMD, KCND3, KCNA4, NOS1, SRGAP2, APBA2, SHANK2, TANC2, GRIA4	1014	57	20655	3.57365	0.548971	0.0883937	0.0870659
GOTERM_CC_DIRECT	GO:0031012~extracellular matrix	16	1.35708	0.00393318	LINGO1, HPSE2, VWF, PAPLN, MEPE, HSD17B12, MMP9, LRRC52, ASPN, THSD4, ADAMTSL1, ADAMTS3, ADAMTS19, CD248, THSD7A, TGFBI	1014	141	20655	2.31147	0.840622	0.169046	0.166507
GOTERM_CC_DIRECT	GO:0005737~cytoplasm	214	18.151	0.00399035	ERRFI1, IPO11, DCAF8, TESK2, STMN4, SMC2, ALKBH8, TBK1, FAM110B, TRIM24, HABP4, PKNOX2, CDK5RAP2, DDX17, ARRDC4, TKTL2, RBFOX1, DAPK1, PRKCB, DAPK2, RFX2, WDR72, BIN3, CSNK2B, TARS2, PRKD1, IDO2, INTU, TWIST2, CDCA7, NEDD4L, TWF1, KALRN, IQGAP3, PRKCZ, RPAP2, EPB41L5, RIC8B, PRRC1, TERT, MAP2, CEP192, GTF2A1L, SPHKAP, XRCC5, PLK2, TMEM196, GADD45G, MSRA, WNK2, MYO5C, FBXL2, CPEB3, CPEB2, BTG4, HI…	1014	3681	20655	1.18423	0.844829	0.169046	0.166507
GOTERM_CC_DIRECT	GO:0005886~plasma membrane	199	16.8787	0.00817361	ERRFI1, CHIC2, THSD7B, TFRC, AQP9, LDLRAD3, FNBP1L, ANTXR2, CLDN1, SLC4A5, RXFP2, EDNRB, HTR7, SCN11A, THSD7A, EPHB1, VSTM5, MFSD2A, SCN1A, ARRDC4, EPHA5, UNC13C, EPHA7, EPHA6, UNC5A, PRKCB, SLC6A15, SLC6A11, SLC51A, SYTL2, CSNK2B, VDAC1, SPTBN5, TTYH1, TMEM63C, LYPD4, KALRN, EPB41L5, RIC8B, FLRT2, GALR1, PDGFC, NAALAD2, SNX9, XRCC5, TPBGL, NCEH1, VANGL2, FAT3, GRB2, XKR6, CLIC6, GABRB1, C2CD5, T…	1014	3449	20655	1.1753	0.978172	0.317408	0.312641
GOTERM_CC_DIRECT	GO:0042383~sarcolemma	9	0.763359	0.00955967	RYR2, MLIP, DES, SGCD, CDH2, PGM5, ALOX12, ATP1A1, NOS1	1014	61	20655	3.00538	0.988624	0.330829	0.325859
GOTERM_CC_DIRECT	GO:0045202~synapse	22	1.86599	0.00993906	SYT4, CHRM3, CHRNB4, GABRB1, KCNA1, CHRNA7, PMCH, SLC6A11, GRM1, TANC2, GABRG1, TIAM2, PLCXD3, OLFM3, HTR7, CRH, PHACTR1, WASF1, CPEB3, GPC6, CPEB2, SNCA	1014	246	20655	1.82169	0.990484	0.330829	0.325859
GOTERM_CC_DIRECT	GO:0031594~neuromuscular junction	6	0.508906	0.0107718	UNC13C, DLG1, DLG2, FCHSD2, DES, PSEN1	1014	28	20655	4.36496	0.993571	0.334643	0.329616
GOTERM_CC_DIRECT	GO:0001518~voltage-gated sodium channel complex	5	0.424088	0.0123515	CACNA1I, SCN11A, SCN8A, SCN7A, SCN1A	1014	19	20655	5.36048	0.996947	0.359736	0.354332
GOTERM_CC_DIRECT	GO:0062023~collagen-containing extracellular matrix	14	1.18745	0.0154137	ECM1, COL24A1, VWF, FGL1, HTRA1, F13A1, PCSK6, THBS1, SOD3, GPC5, IGFBP7, ANGPTL5, GPC6, ZP4	1014	135	20655	2.11243	0.999282	0.422516	0.416169
GOTERM_CC_DIRECT	GO:0098978~glutamatergic synapse	11	0.932994	0.0179805	DLG1, ACTBL2, SLITRK1, RNF19A, CDH10, PLPPR4, SYT10, CDH11, GRIK3, PSEN1, ADGRL3	1014	95	20655	2.35861	0.999787	0.465496	0.458503
GOTERM_CC_DIRECT	GO:0005654~nucleoplasm	57	4.83461	0.0199511	BNC2, GPR63, DCAF8, ADRA1A, DUSP16, SMC2, LMNB1, SPRED1, TRIM2, MED10, SPIN1, TRIM24, SLC16A7, EP300, MACROD2, CYTIP, MYBL1, PKNOX2, ZHX3, PRKCB, ELAC1, NR5A1, HOXB9, CREB1, HAND1, IRF7, PPARG, FOXC1, SF3B3, RPS19BP1, TWIST2, PSEN1, FOXO3, SLC9A1, TBRG1, NT5E, MYCT1, FEM1C, RUNX1T1, NPM2, XRCC5, NAA11, WDR12, CD2, MEX3B, IBTK, AGO3, GJB4, NFIB, SNAI1, GRB2, CENPP, SMAP2, TARDBP, RAB5A, MAD2L1, MP…	1014	863	20655	1.3454	0.999917	0.489326	0.481975
GOTERM_CC_DIRECT	GO:0042734~presynaptic membrane	7	0.593723	0.0218071	RIMS1, UNC13C, GRIK3, GRIK4, GRIK1, ATP2B1, GRIK2	1014	45	20655	3.16864	0.999965	0.492572	0.485173
GOTERM_CC_DIRECT	GO:0009925~basal plasma membrane	4	0.339271	0.0232545	CHRM3, ERBB4, SLCO2A1, EGFR	1014	13	20655	6.26764	0.999983	0.492572	0.485173
GOTERM_CC_DIRECT	GO:0005640~nuclear outer membrane	4	0.339271	0.0232545	ITPRIP, PSEN1, SYNE3, SYNE1	1014	13	20655	6.26764	0.999983	0.492572	0.485173
GOTERM_CC_DIRECT	GO:0032045~guanyl-nucleotide exchange factor complex	3	0.254453	0.0428104	EIF2B3, ELMO1, RASGRP3	1014	7	20655	8.72992	1	0.812493	0.800288
GOTERM_CC_DIRECT	GO:0009986~cell surface	20	1.69635	0.0436054	RALA, EGFL7, ABCC2, INTU, CLSTN2, KCNA1, PSEN1, MSLN, PCSK6, MMP9, SULF2, GHR, CDH2, FAP, LIPG, PDGFC, ZPLD1, GPC5, CD58, GPC6	1014	253	20655	1.61026	1	0.812493	0.800288
GOTERM_CC_DIRECT	GO:0030425~dendrite	13	1.10263	0.0446738	CHRM2, CHRM3, KCNA1, MAGI2, DYRK1A, KLHL1, RAB27A, TRAK2, BRINP1, HTR7, MARK4, EPHB1, VSTM5	1014	141	20655	1.87807	1	0.812493	0.800288
GOTERM_CC_DIRECT	GO:0045121~membrane raft	8	0.678541	0.0453322	STOML3, DLG1, DLC1, VDAC1, PARK7, PSEN1, RAB5A, SLC9A1	1014	67	20655	2.43222	1	0.812493	0.800288
GOTERM_CC_DIRECT	GO:0016328~lateral plasma membrane	8	0.678541	0.0517846	CHRM3, DLG1, MTCL1, ATP2B1, ATP1A1, ATP1B1, SLC4A5, SLC9A1	1014	69	20655	2.36172	1	0.893764	0.880339
GOTERM_CC_DIRECT	GO:0005938~cell cortex	7	0.593723	0.0638939	PARD6B, PSEN1, ECT2, CYTIP, FNBP1L, GNAI1, PARD3B	1014	58	20655	2.45843	1	1	0.987097
GOTERM_CC_DIRECT	GO:0016605~PML body	6	0.508906	0.0790746	MLIP, TERT, SATB1, CSNK2B, EIF3E, PPARGC1A	1014	47	20655	2.6004	1	1	0.987097
GOTERM_CC_DIRECT	GO:0016459~myosin complex	6	0.508906	0.0790746	MYO3B, MYO18B, MYO5C, MYH9, MYO7A, MYO1H	1014	47	20655	2.6004	1	1	0.987097
GOTERM_CC_DIRECT	GO:0043235~receptor complex	10	0.848176	0.0797402	NOTCH2, ALK, ERBB4, KIT, GPR63, LIFR, BMPR1B, EGFR, FGFR1, IGF1R	1014	107	20655	1.90372	1	1	0.987097
GOTERM_CC_DIRECT	GO:0031410~cytoplasmic vesicle	10	0.848176	0.0834138	SGSM1, SPRED1, JMY, DYSF, DENND3, MAN1A1, SNX9, FNBP1L, RHOBTB1, FGFR1	1014	108	20655	1.88609	1	1	0.987097
GOTERM_CC_DIRECT	GO:1990391~DNA repair complex	2	0.169635	0.0956846	ASCC3, PHF21A	1014	2	20655	20.3698	1	1	0.987097
GOTERM_CC_DIRECT	GO:0014704~intercalated disc	3	0.254453	0.0985546	CDH2, PKP2, ATP1B1	1014	11	20655	5.55541	1	1	0.987097

## Sheet: MF
Category	Term	Count	%	PValue	Genes	List Total	Pop Hits	Pop Total	Fold Enrichment	Bonferroni	Benjamini	FDR
GOTERM_MF_DIRECT	GO:0005515~protein binding	176	14.9279	2.91412e-09	PRDM8, TRIL, DCAF8, LDLRAD3, FNBP1L, BACH1, RXFP2, SMC2, HERC1, SLCO2B1, LIPG, TRIM24, EP300, SAMD12, EPHB1, EPHA5, TLE3, EPHA7, EPHA6, WSB2, UNC5A, MAGI3, TTC21A, WDR72, ANK3, KCTD3, MYO7A, FBXW2, TANC2, TIAM2, SPATA16, GPANK1, BIN3, TBL1XR1, SCN8A, SLCO2A1, DGKI, KANK4, KCTD15, KMT2A, INTU, HTRA1, AGAP1, NEDD4L, PRDM13, ALOX12, BAZ2B, KALRN, PRKCZ, RHOBTB1, SEL1L3, C5, PDZD2, WDR70, FLRT2, SNTG…	967	2288	19369	1.54077	2.4158e-06	2.4158e-06	2.40123e-06
GOTERM_MF_DIRECT	GO:0045296~cadherin binding	14	1.18745	3.66685e-05	CTNND2, PTPRJ, PSEN1, CDH9, CDH4, CDH2, CDHR1, CDH10, CDH11, PKP2, CDH13, FAT3, CTNNA2, CDH18	967	70	19369	4.006	0.0299414	0.0151991	0.0151074
GOTERM_MF_DIRECT	GO:0005096~GTPase activator activity	21	1.78117	0.000406258	DOCK5, ARHGEF12, AGAP1, ARHGAP29, ASAP1, IQGAP3, RASGRP3, ARHGAP22, SGSM1, ARHGAP10, TBC1D5, GNAQ, DLC1, ECT2, SMAP2, SRGAP2, DOCK2, TBC1D22A, RGS9, SRGAP1, GARNL3	967	173	19369	2.43139	0.285989	0.112263	0.111586
GOTERM_MF_DIRECT	GO:1904315~transmitter-gated monoatomic ion channel activity involved in regulation of postsynaptic membrane potential	8	0.678541	0.000844097	GRIA1, GRID1, GRIK3, GRIK4, GRIK1, GRIK2, GABRG1, GRIA4	967	32	19369	5.0075	0.503441	0.135019	0.134205
GOTERM_MF_DIRECT	GO:0005248~voltage-gated sodium channel activity	6	0.508906	0.00114293	CACNA1I, SCN11A, SCN8A, SCN7A, PKD2, SCN1A	967	17	19369	7.06941	0.612497	0.135019	0.134205
GOTERM_MF_DIRECT	GO:0015277~kainate selective glutamate receptor activity	4	0.339271	0.00114645	GRIK3, GRIK4, GRIK1, GRIK2	967	5	19369	16.024	0.613628	0.135019	0.134205
GOTERM_MF_DIRECT	GO:0005085~guanyl-nucleotide exchange factor activity	22	1.86599	0.00119554	BCAR3, DOCK5, EIF2B3, ARHGEF12, SH2D3A, DENND2A, RASGRF1, DENND3, KNDC1, KALRN, VAV1, RASGRP3, TIAM2, RIC8B, ARHGEF1, ECT2, RAPGEF5, DOCK2, DOCK1, RAPGEF6, ARFGEF3, RALGPS2	967	202	19369	2.18148	0.629053	0.135019	0.134205
GOTERM_MF_DIRECT	GO:0005509~calcium ion binding	53	4.49534	0.00130296	RYR2, C2CD5, CLSTN2, CETN1, PROS1, DYSF, PKD2, CDH9, CDH4, CDH2, GNPTAB, CRTAC1, DNER, CAPN3, MAN1A1, SVEP1, HABP2, SLC12A8, UNC13C, EGFL7, HEG1, ASPN, CDH10, CDHR1, CDH11, CDH13, DSG3, MCTP2, PLCB1, CDH18, NOTCH2, CRB1, THBS1, FBLN2, RASGRP3, SLIT2, SYT4, JAG1, PCDH9, SYT1, PCDH7, KCNIP4, LRP1B, SYT6, SULF2, VIL1, S100Z, SYT10, TLL2, FAT3, CD248, EFHB, ADGRL4	967	677	19369	1.56808	0.660695	0.135019	0.134205
GOTERM_MF_DIRECT	GO:0035091~phosphatidylinositol binding	12	1.01781	0.00245239	TOM1L1, PLEKHF2, SNX29, SNX2, SNX25, SNX13, PIK3C2G, PXDC1, SNX9, KIAA1958, SNX31, PARD3B	967	82	19369	2.93122	0.869388	0.225892	0.224529
GOTERM_MF_DIRECT	GO:0001640~adenylate cyclase inhibiting G protein-coupled glutamate receptor activity	4	0.339271	0.00372072	GRM5, GRM4, GRIK3, GRM1	967	7	19369	11.4457	0.954508	0.262562	0.260979
GOTERM_MF_DIRECT	GO:0046872~metal ion binding	112	9.49958	0.00382041	ZNF451, F13A1, IKZF1, ANTXR2, PHRF1, MPO, SALL3, SALL4, LIPG, ZNF326, TGM6, NUDT13, ZNF18, LMO4, LMO3, PAQR3, EBF1, CDKAL1, LMX1A, KAT6B, PRKD1, IDO2, DGKI, TSHZ3, KMT2C, TSHZ2, GLIS3, AGAP1, BAZ2B, RPAP2, LPP, PRKCZ, PHF21A, CACNA1I, TERT, PITRM1, ADAMTS19, SMYD3, NDUFV2, PDZD8, SMAD4, TIPARP, ADHFE1, ARHGAP29, HELZ, CNOT4, MLLT10, CPS1, GNAQ, SP4, MKRN1, PHF14, ZNF536, BMPR1B, RERE, PLEKHF2, PH…	967	1738	19369	1.29077	0.95813	0.262562	0.260979
GOTERM_MF_DIRECT	GO:0004697~diacylglycerol-dependent serine/threonine kinase activity	5	0.424088	0.00411738	PKN3, PRKCB, PKN2, PRKD1, PRKCZ	967	14	19369	7.15357	0.967299	0.262562	0.260979
GOTERM_MF_DIRECT	GO:0010181~FMN binding	5	0.424088	0.00411738	DUS2, MTRR, NOS1, HAO2, PPCDC	967	14	19369	7.15357	0.967299	0.262562	0.260979
GOTERM_MF_DIRECT	GO:0035497~cAMP response element binding	4	0.339271	0.00828353	CREB1, CREB3L1, CREB3L2, CREB5	967	9	19369	8.90222	0.998988	0.490503	0.487545
GOTERM_MF_DIRECT	GO:0019901~protein kinase binding	16	1.35708	0.0181826	ERRFI1, LRBA, PRKAG2, RND2, FOXO3, ATP1B1, LYST, RHOBTB1, SPRED1, IBTK, TBL2, RGCC, ACTBL2, CAMK2N1, CEP192, CDK5RAP2	967	165	19369	1.9423	1	0.886891	0.881542
GOTERM_MF_DIRECT	GO:0017046~peptide hormone binding	5	0.424088	0.0186584	GHR, EDNRB, GALR1, NPR3, INHBA	967	21	19369	4.76905	1	0.886891	0.881542
GOTERM_MF_DIRECT	GO:0005524~ATP binding	92	7.80322	0.0190972	ALK, ABCD3, TESK2, TTF2, ABCA12, ATP12A, ABCC11, SMC2, IGF1R, TBK1, MYO18B, EPHB1, STK32B, JAK3, PRKG1, DDX17, RFC5, EPHA5, CDKL3, EPHA7, ABCC2, EPHA6, CAMK1D, DAPK1, PRKCB, DAPK2, RIPK4, ACSL6, DYRK1A, ABCC9, KSR2, NAV2, MYO7A, LARS2, ACTBL2, MYO3B, KIT, ATP6V1B2, MYH9, SUCLG2, VDAC1, TARS2, RAD54L2, PRKD1, DGKI, DDX6, MVK, PKN3, DNAH5, STK39, DNAH9, ADCY1, ATP1A1, KALRN, PRKCZ, EGFR, AK9, PAPSS…	967	1472	19369	1.25187	1	0.886891	0.881542
GOTERM_MF_DIRECT	GO:0004714~transmembrane receptor protein tyrosine kinase activity	6	0.508906	0.0200561	ALK, ERBB4, INSR, KIT, EGFR, IGF1R	967	32	19369	3.75562	1	0.886891	0.881542
GOTERM_MF_DIRECT	GO:0003713~transcription coactivator activity	13	1.10263	0.0210774	SETD4, SS18, WWOX, LMO3, KMT2C, NCOA4, DYRK1A, FHL5, MED12L, POU2AF1, JMY, TRIM24, EP300	967	124	19369	2.09992	1	0.886891	0.881542
GOTERM_MF_DIRECT	GO:0099583~neurotransmitter receptor activity involved in regulation of postsynaptic cytosolic calcium ion concentration	3	0.254453	0.0224665	GRIA1, GRM5, GRM1	967	5	19369	12.018	1	0.886891	0.881542
GOTERM_MF_DIRECT	GO:0004558~alpha-1,4-glucosidase activity	3	0.254453	0.0224665	SI, GAA, GANC	967	5	19369	12.018	1	0.886891	0.881542
GOTERM_MF_DIRECT	GO:0004674~protein serine/threonine kinase activity	23	1.95081	0.0247717	MAP3K1, DAPK1, PKN3, DAPK2, PLK2, NEK7, DYRK1A, STK39, TESK2, CDC7, CDC42BPA, CLK4, KALRN, PRKCZ, TBK1, MYO3B, WNK2, CSNK2B, PKN2, PRKD1, MARK4, STK32B, PAK4	967	281	19369	1.63947	1	0.933443	0.927813
GOTERM_MF_DIRECT	GO:0000981~DNA-binding transcription factor activity, RNA polymerase II-specific	70	5.93723	0.0309224	ZNF451, IKZF1, BACH1, CARF, ETS1, DACH1, SALL3, SALL4, CREB3L1, CREB3L2, BBX, TEAD1, ZNF521, MYBL1, PKNOX2, ZNF18, EMX2, FOXD2, KLF12, ZHX3, RFX2, EBF1, EN1, SOX14, PAX1, HOXB9, CREB1, ZEB1, LMX1A, DMRTA1, IRF2, HAND1, IRF7, HOXB8, CREB5, FOXC1, DLX2, TSHZ3, SATB1, SATB2, TSHZ2, GLIS3, TWIST2, FOXO3, CUX2, TBX20, OTX2, ZNF341, ARNT2, SMAD4, CDX4, IRX5, GSX1, IRX3, MGA, FOXJ3, POU6F2, POU4F1, FLI1…	967	1104	19369	1.27002	1	1	0.995169
GOTERM_MF_DIRECT	GO:0090599~alpha-glucosidase activity	3	0.254453	0.0325958	SI, GAA, GANC	967	6	19369	10.015	1	1	0.995169
GOTERM_MF_DIRECT	GO:0030276~clathrin binding	6	0.508906	0.0354463	TOM1L1, SYT4, HIP1, SYT1, SYT10, SYT6	967	37	19369	3.24811	1	1	0.995169
GOTERM_MF_DIRECT	GO:0005005~transmembrane-ephrin receptor activity	4	0.339271	0.0425961	EPHA5, EPHA7, EPHA6, EPHB1	967	16	19369	5.0075	1	1	0.995169
GOTERM_MF_DIRECT	GO:0061665~SUMO ligase activity	3	0.254453	0.0441458	ZMIZ1, NSMCE2, PIAS1	967	7	19369	8.58428	1	1	0.995169
GOTERM_MF_DIRECT	GO:0005391~P-type sodium:potassium-exchanging transporter activity	3	0.254453	0.0441458	ATP1A1, ATP12A, ATP1B1	967	7	19369	8.58428	1	1	0.995169
GOTERM_MF_DIRECT	GO:0005227~calcium-activated cation channel activity	3	0.254453	0.05695	CATSPER1, TMEM63C, TRPM4	967	8	19369	7.51125	1	1	0.995169
GOTERM_MF_DIRECT	GO:0004879~nuclear receptor activity	7	0.593723	0.0593252	NR4A2, NR5A1, ESRRB, RORA, PPARG, NR2F2, AHR	967	56	19369	2.50375	1	1	0.995169
GOTERM_MF_DIRECT	GO:0019955~cytokine binding	4	0.339271	0.0660515	GHR, KIT, CXCR4, LIFR	967	19	19369	4.21684	1	1	0.995169
GOTERM_MF_DIRECT	GO:0000976~transcription cis-regulatory region binding	7	0.593723	0.0776659	XRCC5, TBL1XR1, IRF2, IRF7, AHR, TAF2, CDK5RAP2	967	60	19369	2.33683	1	1	0.995169
GOTERM_MF_DIRECT	GO:0031267~small GTPase binding	12	1.01781	0.0842723	DOCK5, RIMS1, IPO11, PKN3, PKN2, MYRIP, RAB11FIP2, SRGAP2, DOCK2, DOCK1, SYTL2, RASGRP3	967	138	19369	1.74174	1	1	0.995169
GOTERM_MF_DIRECT	GO:0004725~protein tyrosine phosphatase activity	8	0.678541	0.0843101	PTPRT, EPM2A, PTPN1, DUSP3, DUSP1, PTPRM, PTPRJ, PTPRG	967	76	19369	2.10842	1	1	0.995169
GOTERM_MF_DIRECT	GO:0017022~myosin binding	3	0.254453	0.0857186	RALA, MOBP, MYRIP	967	10	19369	6.009	1	1	0.995169
GOTERM_MF_DIRECT	GO:0003774~cytoskeletal motor activity	5	0.424088	0.0873267	MYO3B, MYO18B, MYH9, MYO7A, MYO1H	967	34	19369	2.94559	1	1	0.995169
GOTERM_MF_DIRECT	GO:0005543~phospholipid binding	7	0.593723	0.0879069	NR5A1, UNC13C, HIP1, JAG1, MYOF, ARFIP1, SLC9A1	967	62	19369	2.26145	1	1	0.995169
GOTERM_MF_DIRECT	GO:0061630~ubiquitin protein ligase activity	19	1.61154	0.0897225	MAP3K1, TRIM52, UBE3D, AMFR, PELI2, NEDD4L, PEX2, NCCRP1, RBX1, RNF223, RNF157, SH3RF3, RNF19A, TRIM2, NEDD4, MKRN1, TRIM24, ARIH2, TRIP12	967	256	19369	1.4866	1	1	0.995169
GOTERM_MF_DIRECT	GO:0140297~DNA-binding transcription factor binding	5	0.424088	0.0949014	LMO4, LMO3, EP300, SOST, RUNX1T1	967	35	19369	2.86143	1	1	0.995169
GOTERM_MF_DIRECT	GO:0015293~symporter activity	5	0.424088	0.0949014	SLC10A2, SLC6A15, SLC5A12, SLC16A7, MFSD2A	967	35	19369	2.86143	1	1	0.995169
GOTERM_MF_DIRECT	GO:0005544~calcium-dependent phospholipid binding	6	0.508906	0.0959875	SYT4, C2CD5, SYT1, SYT10, DYSF, SYT6	967	49	19369	2.45265	1	1	0.995169
GOTERM_MF_DIRECT	GO:0004948~calcitonin receptor activity	2	0.169635	0.0972621	CALCRL, CALCR	967	2	19369	20.03	1	1	0.995169
GOTERM_MF_DIRECT	GO:0042781~3'-tRNA processing endoribonuclease activity	2	0.169635	0.0972621	ELAC2, ELAC1	967	2	19369	20.03	1	1	0.995169

## Sheet: KEGG
Category	Term	Count	%	PValue	Genes	List Total	Pop Hits	Pop Total	Fold Enrichment	Bonferroni	Benjamini	FDR
KEGG_PATHWAY	oas04360:Axon guidance	26	2.20526	1.90576e-05	ROBO2, CXCR4, SEMA3E, EFNA5, PRKCZ, GNAI1, ROBO1, EFNB2, PARD6B, SLIT2, SRGAP2, NEO1, EPHB1, SRGAP1, PAK4, EPHA5, EPHA7, ARHGEF12, EPHA6, UNC5A, TRPC4, DCC, SEMA6D, RGMA, CXCL12, BMPR1B	518	187	9691	2.60118	0.00625041	0.00626996	0.00560295
KEGG_PATHWAY	oas04520:Adherens junction	17	1.4419	7.11911e-05	PTPN1, SMAD4, INSR, HEG1, PTPRM, ARHGAP29, PTPRJ, EGFR, IGF1R, FER, CSNK2B, SNAI1, EP300, RADIL, CTNNA2, WASF1, FGFR1	518	100	9691	3.18044	0.0231505	0.00788266	0.00704407
KEGG_PATHWAY	oas05200:Pathways in cancer	54	4.58015	7.18783e-05	ALK, FASLG, ETS1, IGF1R, EDNRB, FGF8, CASP3, EP300, JAK3, EDN1, ARHGEF12, DAPK1, DCC, PRKCB, DAPK2, NCOA4, WNT9B, AXIN2, MMP9, RBX1, IFNG, KIT, ARHGEF1, ITGA6, PPARG, PLCB1, NOTCH2, RALA, RALB, LAMA4, MGST3, CXCR4, ADCY1, EGFR, GNAI1, RASGRP3, WNT11, TERT, CTNNA2, RUNX1T1, ARNT2, SMAD4, JAG1, LAMB3, TXNRD1, GADD45G, FGF17, BMP2, CXCL12, GNAQ, IL2RB, CCDC6, GRB2, FGFR1	518	580	9691	1.74183	0.0233714	0.00788266	0.00704407
KEGG_PATHWAY	oas04724:Glutamatergic synapse	18	1.52672	0.000118112	GRIA1, PRKCB, GRIK3, ITPR2, GRIK4, GRIK1, ADCY1, GRIK2, GNAI1, GRM1, GRM5, GRM4, GNAQ, GRM8, PLCB1, SHANK2, GRIA4, KCNJ3	518	115	9691	2.92829	0.0381157	0.00971469	0.00868121
KEGG_PATHWAY	oas04927:Cortisol synthesis and secretion	13	1.10263	0.000190316	ITPR2, KCNA4, ADCY1, PBX1, NR5A1, CACNA1I, CREB1, NCEH1, GNAQ, CREB3L1, CREB3L2, PLCB1, CREB5	518	67	9691	3.63001	0.0606995	0.0113835	0.0101725
KEGG_PATHWAY	oas04015:Rap1 signaling pathway	26	2.20526	0.000239627	RALA, RALB, ADCY1, EFNA5, THBS1, PRKCZ, GNAI1, EGFR, RASGRP3, IGF1R, PARD6B, FGF8, PDGFC, PRKCB, INSR, MAGI3, MAGI2, VAV1, FGF17, GNAQ, KIT, PRKD1, RAPGEF5, PLCB1, RAPGEF6, FGFR1	518	218	9691	2.23129	0.0758186	0.0113835	0.0101725
KEGG_PATHWAY	oas04934:Cushing syndrome	21	1.78117	0.000271714	KMT2A, WNT9B, ITPR2, KCNA4, ADCY1, AHR, AXIN2, GNAI1, EGFR, PBX1, NR5A1, CACNA1I, CREB1, WNT11, NCEH1, GNAQ, CREB3L1, CREB3L2, CRH, PLCB1, CREB5	518	158	9691	2.48657	0.085526	0.0113835	0.0101725
KEGG_PATHWAY	oas04925:Aldosterone synthesis and secretion	16	1.35708	0.000278757	CAMK1D, PRKCB, ITPR2, ATP2B1, ADCY1, ATP1A1, ATP1B1, NR4A2, CACNA1I, CREB1, GNAQ, CREB3L1, CREB3L2, PRKD1, PLCB1, CREB5	518	101	9691	2.96372	0.087643	0.0113835	0.0101725
KEGG_PATHWAY	oas04080:Neuroactive ligand-receptor interaction	38	3.22307	0.000311404	GRIA1, CHRM2, CHRM3, GABRB1, CALCRL, CHRNA7, PMCH, GRIK3, GRIK4, GRIK1, GRIK2, ADRA1A, MCHR2, GRM1, RXFP2, GHR, C5, GRM5, EDNRB, GRM4, CALCR, HTR7, GALR1, GRM8, QRFPR, GRIA4, GABBR2, CHRNB4, EDN1, AVPR1B, GRID1, SSTR2, ADRA2A, GABRG1, ADCYAP1, CRH, F2RL1, NMUR2	518	383	9691	1.8562	0.0973928	0.0113835	0.0101725
KEGG_PATHWAY	oas04928:Parathyroid hormone synthesis, secretion and action	17	1.4419	0.00055767	PRKCB, STK39, ITPR2, ADCY1, GNAI1, EGFR, NR4A2, CREB1, GNAQ, WNK2, CREB3L1, CREB3L2, ARHGEF1, SOST, PLCB1, FGFR1, CREB5	518	119	9691	2.67264	0.167669	0.0169219	0.0151217
KEGG_PATHWAY	oas04020:Calcium signaling pathway	28	2.37489	0.000565776	CHRM2, RYR2, CHRM3, CHRNA7, CXCR4, ITPR2, ADCY1, ADRA1A, GRM1, EGFR, CACNA1I, GRM5, EDNRB, FGF8, HTR7, ERBB4, PDGFC, NOS1, CAMK1D, AVPR1B, PRKCB, ATP2B1, FGF17, GNAQ, PPIF, VDAC1, PLCB1, FGFR1	518	257	9691	2.03828	0.169887	0.0169219	0.0151217
KEGG_PATHWAY	oas04935:Growth hormone synthesis, secretion and action	17	1.4419	0.000736361	MAP3K1, PRKCB, ITPR2, ADCY1, SSTR2, GNAI1, GHR, SOCS2, ADCY10, CREB1, GNAQ, CREB3L1, CREB3L2, EP300, GRB2, PLCB1, CREB5	518	122	9691	2.60692	0.21522	0.0186706	0.0166844
KEGG_PATHWAY	oas04911:Insulin secretion	14	1.18745	0.000737745	RYR2, CHRM3, PRKCB, ADCY1, ATP1A1, ATP1B1, ADCYAP1, CREB1, GNAQ, CREB3L1, CREB3L2, PLCB1, TRPM4, CREB5	518	88	9691	2.97635	0.215578	0.0186706	0.0166844
KEGG_PATHWAY	oas04022:cGMP-PKG signaling pathway	21	1.78117	0.00088664	INSR, ITPR2, ATP2B1, ADCY1, ATP1A1, ATP1B1, ADRA1A, GNAI1, ADRA2A, EDNRB, CREB1, GNAQ, CREB3L1, CREB3L2, PPIF, PDE5A, VDAC1, PLCB1, PRKG1, CREB5, GTF2I	518	173	9691	2.27097	0.253108	0.0196589	0.0175676
KEGG_PATHWAY	oas04713:Circadian entrainment	15	1.27226	0.000896304	GRIA1, RYR2, PRKCB, ADCY1, GNAI1, CACNA1I, ADCYAP1, ADCY10, CREB1, GNAQ, NOS1, PLCB1, PRKG1, GRIA4, KCNJ3	518	101	9691	2.77849	0.255481	0.0196589	0.0175676
KEGG_PATHWAY	oas04014:Ras signaling pathway	26	2.20526	0.00135808	RALA, RALB, RASGRF1, FASLG, EFNA5, ETS1, EGFR, RASGRP3, IGF1R, TBK1, FGF8, HTR7, PDGFC, PAK4, PRKCB, BDNF, INSR, GAB1, KSR2, FGF17, KIT, GRB2, RAPGEF5, RAB5A, EXOC2, FGFR1	518	245	9691	1.98539	0.360527	0.0279255	0.0249547
KEGG_PATHWAY	oas04820:Cytoskeleton in muscle cells	25	2.12044	0.00176132	SPTBN5, ATP1A1, THBS1, SYNE3, FBLN2, MYOM2, LMNB1, SYNE1, SGCD, CAPZB, XIRP2, CAPN3, PDLIM5, SUN2, CKM, COL24A1, ITGA4, ANK3, ATP1B1, DES, PKP2, MYH9, ITGA6, COL9A2, ITGA9	518	236	9691	1.98183	0.440093	0.0340867	0.0304605
KEGG_PATHWAY	oas04730:Long-term depression	11	0.932994	0.00192048	GRIA1, PRKCB, GNAQ, CRH, ITPR2, NOS1, PLCB1, PRKG1, GRM1, GNAI1, IGF1R	518	64	9691	3.21552	0.468709	0.0351021	0.0313678
KEGG_PATHWAY	oas04810:Regulation of actin cytoskeleton	25	2.12044	0.00233207	CHRM2, CHRM3, CXCR4, IQGAP3, EGFR, SLC9A1, C5, FGF8, C9, PDGFC, WASF1, PAK4, ARHGEF12, GSN, ITGA4, VAV1, FGF17, RGCC, CXCL12, MYH9, ARHGEF1, ITGA6, DOCK1, ITGA9, FGFR1	518	241	9691	1.94072	0.536128	0.0403816	0.0360857
KEGG_PATHWAY	oas04725:Cholinergic synapse	15	1.27226	0.00266999	CHRM2, CHRM3, CHRNB4, PRKCB, CHRNA7, ITPR2, ADCY1, GNAI1, CREB1, GNAQ, CREB3L1, CREB3L2, PLCB1, KCNJ3, CREB5	518	113	9691	2.48343	0.585051	0.042342	0.0378375
KEGG_PATHWAY	oas04918:Thyroid hormone synthesis	12	1.01781	0.00270268	CREB1, PRKCB, GNAQ, CREB3L1, CREB3L2, ITPR2, TTF2, ATP1A1, ADCY1, PLCB1, ATP1B1, CREB5	518	78	9691	2.87823	0.589503	0.042342	0.0378375
KEGG_PATHWAY	oas04211:Longevity regulating pathway	13	1.10263	0.00285482	INSR, PRKAG2, ADCY1, SOD2, FOXO3, IGF1R, CREB1, SESN1, CREB3L1, CREB3L2, PPARG, PPARGC1A, CREB5	518	90	9691	2.70234	0.609599	0.0426926	0.0381508
KEGG_PATHWAY	oas04916:Melanogenesis	14	1.18745	0.00376061	EDN1, PRKCB, WNT9B, ADCY1, GNAI1, EDNRB, CREB1, WNT11, GNAQ, CREB3L1, CREB3L2, KIT, EP300, PLCB1	518	105	9691	2.49447	0.710492	0.0530026	0.0473641
KEGG_PATHWAY	oas04151:PI3K-Akt signaling pathway	35	2.96862	0.0040048	CHRM2, PKN3, LAMA4, FASLG, BRCA1, EFNA5, FOXO3, THBS1, EGFR, IGF1R, GHR, FGF8, IBSP, ERBB4, CREB3L1, CREB3L2, PDGFC, JAK3, VWF, LAMB3, ITGA4, BDNF, INSR, MAGI2, FGF17, CREB1, KIT, IL2RB, GRB2, PKN2, ITGA6, COL9A2, ITGA9, FGFR1, CREB5	518	396	9691	1.65353	0.732924	0.0530026	0.0473641
KEGG_PATHWAY	oas05143:African trypanosomiasis	8	0.678541	0.00409445	IFNG, PRKCB, GNAQ, LAMA4, F2RL1, FASLG, IDO2, PLCB1	518	39	9691	3.83764	0.740718	0.0530026	0.0473641
KEGG_PATHWAY	oas04723:Retrograde endocannabinoid signaling	18	1.52672	0.00418866	GRIA1, GABRB1, NDUFA11, NDUFA4, PRKCB, ITPR2, ADCY1, GNAI1, GRM1, GABRG1, RIMS1, GRM5, NDUFS6, GNAQ, PLCB1, NDUFV2, GRIA4, KCNJ3	518	157	9691	2.14492	0.748664	0.0530026	0.0473641
KEGG_PATHWAY	oas04970:Salivary secretion	13	1.10263	0.00487818	CHRM3, PRKCB, ITPR2, ATP2B1, ADCY1, ATP1A1, ATP1B1, ADRA1A, SLC9A1, GNAQ, NOS1, PLCB1, PRKG1	518	96	9691	2.53344	0.799882	0.0594415	0.0531179
KEGG_PATHWAY	oas05165:Human papillomavirus infection	32	2.71416	0.005439	NOTCH2, LAMA4, FASLG, PSEN1, THBS1, PRKCZ, EGFR, PARD6B, WNT11, TBK1, TERT, IBSP, CASP3, CREB3L1, CREB3L2, EP300, ATP6V1G3, JAG1, VWF, LAMB3, ITGA4, WNT9B, AXIN2, DLG1, DLG2, CREB1, ATP6V1B2, GRB2, ITGA6, COL9A2, ITGA9, CREB5	518	359	9691	1.66761	0.833759	0.0639083	0.0571095
KEGG_PATHWAY	oas04931:Insulin resistance	14	1.18745	0.00605422	PTPN1, SLC27A1, PRKCB, INSR, GFPT2, PRKAG2, PPP1R3A, PRKCZ, CREB1, TBC1D4, CREB3L1, CREB3L2, PPARGC1A, CREB5	518	111	9691	2.35963	0.864379	0.0670347	0.0599034
KEGG_PATHWAY	oas04514:Cell adhesion molecules	18	1.52672	0.00611259	ITGA4, NEGR1, CD80, PTPRM, CLDN1, GLG1, CD2, IGSF11, CDH4, CDH2, SLITRK1, NCAM1, ITGA6, CLDN16, CD58, NCAM2, NEO1, ITGA9	518	163	9691	2.06597	0.866974	0.0670347	0.0599034
KEGG_PATHWAY	oas04072:Phospholipase D signaling pathway	17	1.4419	0.00749779	RALA, RALB, AVPR1B, INSR, GAB1, ADCY1, EGFR, GRM1, AGPAT4, GRM5, GRM4, GRM8, KIT, PDGFC, GRB2, PLCB1, DGKI	518	153	9691	2.07872	0.915927	0.0795733	0.0711081
KEGG_PATHWAY	oas04024:cAMP signaling pathway	23	1.95081	0.00795514	GRIA1, CHRM2, RYR2, GABBR2, EDN1, BDNF, ATP2B1, ADCY1, ATP1A1, SSTR2, ATP1B1, GNAI1, VAV1, SLC9A1, ADCYAP1, ADCY10, CREB1, CREB3L1, CREB3L2, CRH, EP300, GRIA4, CREB5	518	237	9691	1.81559	0.927756	0.0812374	0.0725951
KEGG_PATHWAY	oas04540:Gap junction	12	1.01781	0.00814843	GRM5, PRKCB, GNAQ, PDGFC, ITPR2, GRB2, ADCY1, PLCB1, EGFR, PRKG1, GRM1, GNAI1	518	90	9691	2.49447	0.932242	0.0812374	0.0725951
KEGG_PATHWAY	oas04971:Gastric acid secretion	11	0.932994	0.00896312	CHRM3, PRKCB, GNAQ, ITPR2, ATP1A1, ADCY1, PLCB1, SSTR2, ATP1B1, GNAI1, SLC9A1	518	79	9691	2.60498	0.948293	0.0867314	0.0775046
KEGG_PATHWAY	oas04926:Relaxin signaling pathway	15	1.27226	0.010615	EDN1, ADCY1, PRKCZ, MMP9, GNAI1, EGFR, RXFP2, EDNRB, CREB1, CREB3L1, CREB3L2, GRB2, NOS1, PLCB1, CREB5	518	132	9691	2.12597	0.970133	0.0997807	0.0891658
KEGG_PATHWAY	oas05205:Proteoglycans in cancer	21	1.78117	0.0130961	ARHGEF12, HPSE2, PRKCB, GAB1, WNT9B, TWIST2, ITPR2, FASLG, ANK3, THBS1, MMP9, EGFR, VAV1, SLC9A1, IGF1R, WNT11, ERBB4, CASP3, GRB2, ARHGEF1, FGFR1	518	219	9691	1.79397	0.986925	0.119684	0.106952
KEGG_PATHWAY	oas05215:Prostate cancer	12	1.01781	0.0161002	ZEB1, CREB1, CREB3L1, CREB3L2, PDGFC, EP300, GRB2, MMP9, EGFR, FGFR1, CREB5, IGF1R	518	99	9691	2.2677	0.995205	0.143162	0.127932
KEGG_PATHWAY	oas05412:Arrhythmogenic right ventricular cardiomyopathy	11	0.932994	0.0170732	RYR2, DES, SGCD, CDH2, ITGA4, CACNA2D3, PKP2, ITGA6, CTNNA2, NOS1, ITGA9	518	87	9691	2.36544	0.996537	0.147818	0.132092
KEGG_PATHWAY	oas04915:Estrogen signaling pathway	15	1.27226	0.0202815	GABBR2, ITPR2, ADCY1, MMP9, GNAI1, EGFR, GRM1, CREB1, GNAQ, CREB3L1, CREB3L2, GRB2, PLCB1, KCNJ3, CREB5	518	143	9691	1.96243	0.998819	0.171093	0.152892
KEGG_PATHWAY	oas05022:Pathways of neurodegeneration - multiple diseases	41	3.47752	0.0228342	GRIA1, RYR2, CHRM3, HIP1, NDUFA11, CHRNA7, DNAH5, WDR41, ITPR2, FASLG, DNAH9, PARK7, PSEN1, KLC1, TANK, GRM1, GRM5, WNT11, TBK1, CASP3, NOS1, NDUFV2, IFT57, GRIA4, SNCA, DNAI2, PRKCB, BDNF, NDUFA4, WNT9B, AXIN2, SNCAIP, FIG4, NDUFS6, GNAQ, CSNK2B, PPIF, VDAC1, PLCB1, TARDBP, RAB5A	518	543	9691	1.41261	0.999499	0.186262	0.166447
KEGG_PATHWAY	oas00532:Glycosaminoglycan biosynthesis - chondroitin sulfate / dermatan sulfate	5	0.424088	0.023227	CHST11, CHSY1, DSEL, CSGALNACT2, CHST15	518	21	9691	4.4544	0.999561	0.186262	0.166447
KEGG_PATHWAY	oas04512:ECM-receptor interaction	11	0.932994	0.0243375	VWF, IBSP, ITGA4, LAMB3, LAMA4, MEPE, ITGA6, COL9A2, THBS1, FREM2, ITGA9	518	92	9691	2.23689	0.999698	0.186262	0.166447
KEGG_PATHWAY	oas04350:TGF-beta signaling pathway	13	1.10263	0.0246926	SMAD4, TFRC, INHBA, RGMB, THBS1, THSD4, RGMA, RBX1, BMP2, IFNG, EP300, BMPR1B, NEO1	518	119	9691	2.04379	0.999732	0.186262	0.166447
KEGG_PATHWAY	oas04261:Adrenergic signaling in cardiomyocytes	16	1.35708	0.0249105	RYR2, CACNA2D3, ATP2B1, ADCY1, ATP1A1, ATP1B1, ADRA1A, GNAI1, SLC9A1, CREB1, GNAQ, CREB3L1, CREB3L2, SCN7A, PLCB1, CREB5	518	161	9691	1.85923	0.999751	0.186262	0.166447
KEGG_PATHWAY	oas04720:Long-term potentiation	9	0.763359	0.0297733	GRIA1, GRM5, PRKCB, GNAQ, ITPR2, EP300, ADCY1, PLCB1, GRM1	518	69	9691	2.44024	0.999952	0.217676	0.194519
KEGG_PATHWAY	oas05030:Cocaine addiction	7	0.593723	0.0448006	CREB1, BDNF, CREB3L1, CREB3L2, RGS9, GNAI1, CREB5	518	49	9691	2.67264	1	0.314314	0.280876
KEGG_PATHWAY	oas05207:Chemical carcinogenesis - receptor activation	19	1.61154	0.044902	NOTCH2, CHRNB4, JAG1, PRKCB, MGST3, CHRNA7, CYP3A24, ADCY1, AHR, GNAI1, EGFR, FGF17, CREB1, FGF8, CREB3L1, CREB3L2, CYP1A1, GRB2, CREB5	518	219	9691	1.62311	1	0.314314	0.280876
KEGG_PATHWAY	oas04550:Signaling pathways regulating pluripotency of stem cells	14	1.18745	0.0479331	SMAD4, ESRRB, WNT9B, LIFR, INHBA, AXIN2, IGF1R, WNT11, HAND1, GRB2, JARID2, BMPR1B, JAK3, FGFR1	518	146	9691	1.79397	1	0.328541	0.29359
KEGG_PATHWAY	oas04371:Apelin signaling pathway	14	1.18745	0.0501495	HDAC4, RYR2, SMAD4, JAG1, ITPR2, PRKAG2, ADCY1, GNAI1, SLC9A1, ADCY10, GNAQ, NOS1, PLCB1, PPARGC1A	518	147	9691	1.78176	1	0.332876	0.297464
KEGG_PATHWAY	oas04510:Focal adhesion	18	1.52672	0.0505891	ITGA4, VWF, LAMB3, PRKCB, LAMA4, RASGRF1, THBS1, EGFR, VAV1, IGF1R, IBSP, PDGFC, GRB2, ITGA6, COL9A2, DOCK1, ITGA9, PAK4	518	207	9691	1.62683	1	0.332876	0.297464
KEGG_PATHWAY	oas04929:GnRH secretion	8	0.678541	0.0531723	CACNA1I, GABBR2, TRPC4, PRKCB, GNAQ, ITPR2, PLCB1, KCNJ3	518	64	9691	2.33856	1	0.341367	0.305052
KEGG_PATHWAY	oas04068:FoxO signaling pathway	13	1.10263	0.0539547	SMAD4, INSR, PLK2, PRKAG2, FASLG, SOD2, FOXO3, EGFR, GRM1, GADD45G, IGF1R, EP300, GRB2	518	134	9691	1.815	1	0.341367	0.305052
KEGG_PATHWAY	oas04972:Pancreatic secretion	11	0.932994	0.0560031	RYR2, CHRM3, PRKCB, GNAQ, ITPR2, ATP2B1, ATP1A1, ADCY1, PLCB1, ATP1B1, SLC9A1	518	106	9691	1.94145	1	0.347642	0.310659
KEGG_PATHWAY	oas04726:Serotonergic synapse	12	1.01781	0.0579412	GABRB1, HTR7, KCND2, DUSP1, PRKCB, CASP3, GNAQ, ITPR2, ALOX12, PLCB1, GNAI1, KCNJ3	518	121	9691	1.85539	1	0.353012	0.315458
KEGG_PATHWAY	oas04728:Dopaminergic synapse	13	1.10263	0.0591199	GRIA1, PRKCB, ITPR2, GNAI1, CREB1, GNAQ, CREB3L1, CREB3L2, PLCB1, GRIA4, SCN1A, KCNJ3, CREB5	518	136	9691	1.78831	1	0.353484	0.315879
KEGG_PATHWAY	oas04010:MAPK signaling pathway	24	2.03562	0.0604765	DUSP3, MAP3K1, PRKCB, DUSP1, BDNF, INSR, RASGRF1, CACNA2D3, FASLG, EFNA5, DUSP16, EGFR, GADD45G, RASGRP3, IGF1R, FGF17, CACNA1I, FGF8, ERBB4, CASP3, KIT, PDGFC, GRB2, FGFR1	518	306	9691	1.46733	1	0.353484	0.315879
KEGG_PATHWAY	oas05224:Breast cancer	14	1.18745	0.0622895	NOTCH2, JAG1, WNT9B, BRCA1, AXIN2, EGFR, GADD45G, IGF1R, FGF17, WNT11, FGF8, KIT, GRB2, FGFR1	518	152	9691	1.72315	1	0.353484	0.315879
KEGG_PATHWAY	oas04148:Efferocytosis	15	1.27226	0.0623163	MEGF10, TMEM30B, PROS1, THBS1, DUSP16, PBX1, GULP1, CREB1, CASP3, ELMO1, PPARG, RAB7B, DOCK1, RAB5A, XKR6	518	167	9691	1.6804	1	0.353484	0.315879
KEGG_PATHWAY	oas04922:Glucagon signaling pathway	11	0.932994	0.0652418	PDHA2, CREB1, GNAQ, CREB3L1, CREB3L2, ITPR2, PRKAG2, EP300, PLCB1, PPARGC1A, CREB5	518	109	9691	1.88801	1	0.363806	0.325103
KEGG_PATHWAY	oas04152:AMPK signaling pathway	12	1.01781	0.0763331	TBC1D1, CREB1, INSR, CREB3L1, CREB3L2, PRKAG2, PPARG, FOXO3, PPARGC1A, ADRA1A, CREB5, IGF1R	518	127	9691	1.76773	1	0.406116	0.362912
KEGG_PATHWAY	oas04270:Vascular smooth muscle contraction	13	1.10263	0.0765529	EDN1, ARHGEF12, CALCRL, AVPR1B, PRKCB, ITPR2, ADCY1, ADRA1A, GNAQ, MYH9, ARHGEF1, PLCB1, PRKG1	518	142	9691	1.71275	1	0.406116	0.362912
KEGG_PATHWAY	oas05016:Huntington disease	27	2.29008	0.0766252	GRIA1, HIP1, NDUFA11, DNAH5, DNAH9, KLC1, GRM5, CASP3, CREB3L1, CREB3L2, EP300, NDUFV2, IFT57, PPARGC1A, GRIA4, DNAI2, BDNF, NDUFA4, SOD2, CREB1, NDUFS6, GNAQ, PPIF, VDAC1, PPARG, PLCB1, CREB5	518	363	9691	1.39154	1	0.406116	0.362912
KEGG_PATHWAY	oas04146:Peroxisome	9	0.763359	0.0785267	MVK, ABCD3, PXMP2, ACSL6, PEX2, SOD2, HAO2, NUDT13, PAOX	518	84	9691	2.00448	1	0.406116	0.362912
KEGG_PATHWAY	oas05146:Amoebiasis	11	0.932994	0.0790012	IFNG, LAMB3, PRKCB, CASP3, GNAQ, C9, LAMA4, ADCY1, PLCB1, RAB7B, RAB5A	518	113	9691	1.82118	1	0.406116	0.362912
KEGG_PATHWAY	oas04976:Bile secretion	10	0.848176	0.0812715	ABCC2, NCEH1, SLC10A2, AQP9, ATP1A1, ADCY1, SLC51A, ATP1B1, SLC4A5, SLC9A1	518	99	9691	1.88975	1	0.411359	0.367597
KEGG_PATHWAY	oas05410:Hypertrophic cardiomyopathy	10	0.848176	0.0895122	RYR2, EDN1, DES, SGCD, ITGA4, CACNA2D3, PRKAG2, ITGA6, NOS1, ITGA9	518	101	9691	1.85233	1	0.446205	0.398736
KEGG_PATHWAY	oas04924:Renin secretion	8	0.678541	0.0987475	ADCYAP1, EDN1, CREB1, GNAQ, ITPR2, REN, PLCB1, GNAI1	518	74	9691	2.02254	1	0.484895	0.43331
