# Supplementary material for: Identification of Candidate Genes and Functional Pathways Associated with Body Size Traits in Hulunbuir Sheep Through GWAS Analysis
Source: Genes (Basel). 2025 Mar 31;16(4):410. doi: 10.3390/genes16040410 (PMC12026710; doi:10.3390/genes16040410)
Supplement: Supplementary file 1 [file genes-16-00410-s001.zip › Table S2Group2GOKEGG.xlsx]

## Sheet: BP
Category	Term	Count	%	PValue	Genes	List Total	Pop Hits	Pop Total	Fold Enrichment	Bonferroni	Benjamini	FDR
GOTERM_BP_DIRECT	GO:0007156~homophilic cell adhesion via plasma membrane adhesion molecules	21	1.61912	2.31071e-05	DSCAM, PCDH9, CLSTN2, PCDH10, PCDH7, PCDH15, PCDH19, CDH9, MYPN, ROBO1, CDH5, CDH4, PTK7, DCHS2, CDH22, CDH12, CDH13, FAT3, EMB, MDGA2, CDH18	1044	126	18600	2.96935	0.0478952	0.0490796	0.0488716
GOTERM_BP_DIRECT	GO:0007169~cell surface receptor protein tyrosine kinase signaling pathway	17	1.31072	8.15008e-05	SHC4, LYN, EPHA5, NTRK2, EPHA6, MUSK, BDNF, NTRK3, NEDD9, FGR, ERBB4, DOK5, NTF3, BLNK, CLNK, EPHB2, SAMD12	1044	96	18600	3.15493	0.158959	0.081242	0.0808978
GOTERM_BP_DIRECT	GO:0006357~regulation of transcription by RNA polymerase II	93	7.17039	0.000167995	BARHL2, CCNK, ONECUT1, RORC, FOXI1, TCF21, TCF20, RORA, PRDM1, RBPJ, ETS1, ZNF609, ZIC3, TRPS1, ANKRD1, BBS7, ZNF644, SOX6, PITX2, PITX1, TP63, PKNOX2, TGIF1, ZHX2, ZNF362, KLF12, ZNF281, TSC22D2, EBF1, ARID5B, EBF2, MITF, ETV1, FOXL2, FOXL1, PROX1, ZFX, FOXP2, PIAS1, MED23, NR5A2, TAL2, SLTM, RFX7, RFX4, DMRTA1, ERG, TOX, ATF6, ZBTB8A, ZNF518B, SATB2, GLIS3, FOXO6, FOXO3, RLF, GLIS1, NPAS3, GSC,…	1044	1128	18600	1.46888	0.300123	0.081242	0.0808978
GOTERM_BP_DIRECT	GO:0034332~adherens junction organization	9	0.693909	0.000184064	CDH5, CDH4, CDH22, PCDH15, CDH12, CDH13, ADAM10, CDH9, CDH18	1044	30	18600	5.34483	0.323612	0.081242	0.0808978
GOTERM_BP_DIRECT	GO:0007275~multicellular organism development	21	1.61912	0.000191248	NOTCH3, NTRK2, JAG1, FLT1, MUSK, NTRK3, EYA4, WNT9A, CDH9, FSTL1, FSTL4, CDH5, FSTL5, CDH4, ERBB4, CDH22, KDR, CDH12, CDH13, FGFR2, CDH18	1044	146	18600	2.56259	0.333856	0.081242	0.0808978
GOTERM_BP_DIRECT	GO:0050804~modulation of chemical synaptic transmission	9	0.693909	0.000576691	GRID2, NLGN1, GRIK3, GRIK4, SLC7A11, GRIK2, LRRC4C, BTBD9, GRIA4	1044	35	18600	4.58128	0.706314	0.180799	0.180033
GOTERM_BP_DIRECT	GO:0071805~potassium ion transmembrane transport	12	0.925212	0.000595855	KCNV1, KCNG2, KCNH5, KCNK10, KCNH7, KCNS3, KCNH8, KCNN2, KCNA5, TMEM38B, KCNK1, KCNK2	1044	62	18600	3.44828	0.718035	0.180799	0.180033
GOTERM_BP_DIRECT	GO:0034599~cellular response to oxidative stress	8	0.616808	0.000897639	MSRA, KEAP1, FANCC, SLC7A11, FOXO3, PPARGC1A, NFE2L2, SLC25A24	1044	29	18600	4.91478	0.85154	0.234909	0.233913
GOTERM_BP_DIRECT	GO:0098609~cell-cell adhesion	17	1.31072	0.00108631	ROBO2, ITGA4, CNTN5, CTNND1, LPP, TJP1, TMEM47, NFASC, DLG2, LRRC7, CHL1, IGDCC3, ITGA8, CTNNA3, NRCAM, CNTN3, IGSF9B	1044	120	18600	2.52395	0.900598	0.234909	0.233913
GOTERM_BP_DIRECT	GO:0030154~cell differentiation	36	2.77564	0.00110597	NOTCH3, THRB, UHRF2, FOXI1, FGF1, NR2E3, ETS1, FSTL1, FSTL4, FSTL5, FGF6, NHSL2, NHS, SLIT3, FGF23, JAK1, MYOG, LYN, NTRK2, CAV3, TESC, EYA4, NRG1, ETV1, FOXL2, FOXL1, NR2F2, SMAD6, FLI1, FGR, BMP2, FEV, RAPGEF2, ERG, FGF12, FGF10	1044	360	18600	1.78161	0.904668	0.234909	0.233913
GOTERM_BP_DIRECT	GO:0007154~cell communication	9	0.693909	0.00123555	SLC8A3, GJD2, ADGRV1, JAG1, GJA5, ABL2, GJA8, SLC8A1, FREM3	1044	39	18600	4.11141	0.927627	0.238573	0.237562
GOTERM_BP_DIRECT	GO:0016339~calcium-dependent cell-cell adhesion via plasma membrane cell adhesion molecules	8	0.616808	0.00137114	CDH5, CDH4, CDH22, PCDH15, CDH12, CDH13, CDH9, CDH18	1044	31	18600	4.5977	0.945758	0.240119	0.239101
GOTERM_BP_DIRECT	GO:0007043~cell-cell junction assembly	9	0.693909	0.00146965	CDH5, CDH4, CTNND1, CDH22, PCDH15, CDH12, CDH13, CDH9, CDH18	1044	40	18600	4.00862	0.956012	0.240119	0.239101
GOTERM_BP_DIRECT	GO:0006468~protein phosphorylation	40	3.08404	0.00174769	CAMK2B, GSK3B, NIM1K, FLT1, PDGFB, NLK, MYLK4, NUAK1, RPS6KA5, ERBB4, AKT3, KDR, ABL2, PRKG2, RIPK1, EPHB2, PRKG1, MAP3K5, LYN, EPHA5, NTRK2, EPHA6, MUSK, NEK5, NTRK3, PLK2, NEK6, CASK, DCLK2, MAPK14, DCLK1, FGR, TAOK3, PRKD3, PTK7, MYO3A, AAK1, PKN2, TNIK, FGFR2	1044	425	18600	1.67681	0.975653	0.265149	0.264026
GOTERM_BP_DIRECT	GO:0035556~intracellular signal transduction	30	2.31303	0.00228204	SHC4, NIM1K, MAST4, DGKB, ADCY2, ADCY8, NLK, PLD1, MYLK4, PREX2, NUAK1, RPS6KA5, PLCZ1, MKNK1, BLNK, TLK1, JAK1, MCF2, PLCL2, DCLK2, NRG1, DCLK1, DNMBP, NRG3, NRG4, ARHGEF3, DEPDC1, CLNK, PKN2, DGKH	1044	294	18600	1.81797	0.992192	0.31339	0.312062
GOTERM_BP_DIRECT	GO:0031954~positive regulation of protein autophosphorylation	5	0.385505	0.00236075	RAP2C, RAP2B, PDGFD, PDGFC, PDGFB	1044	11	18600	8.09822	0.993397	0.31339	0.312062
GOTERM_BP_DIRECT	GO:0035249~synaptic transmission, glutamatergic	7	0.539707	0.00328215	UNC13C, GRID2, GRIK3, GRIK4, GRIK2, GRIN2B, GRIA4	1044	27	18600	4.61899	0.999072	0.410075	0.408338
GOTERM_BP_DIRECT	GO:0000902~cell morphogenesis	10	0.77101	0.00371277	CDH5, TGFB2, CDH4, CAPZB, CDH22, PCDH15, CDH12, CDH13, CDH9, CDH18	1044	56	18600	3.18144	0.999629	0.436732	0.434881
GOTERM_BP_DIRECT	GO:0010628~positive regulation of gene expression	18	1.38782	0.00390674	CRP, TFAP2A, GSK3B, SLC24A4, RAMP3, SLC24A3, INHBA, FGF1, NTS, MED23, FGF6, FEV, BLNK, TNFSF11, PPARGC1A, FGF23, FGF12, FGF10	1044	148	18600	2.16682	0.999755	0.436732	0.434881
GOTERM_BP_DIRECT	GO:0048812~neuron projection morphogenesis	6	0.462606	0.0041994	BDNF, NTF3, SRGAP2, NYAP2, MNX1, MYO16	1044	20	18600	5.34483	0.999869	0.445976	0.444086
GOTERM_BP_DIRECT	GO:0000209~protein polyubiquitination	13	1.00231	0.00621026	UBE3C, UBE2E3, HUWE1, NEDD4L, RC3H2, RNF144A, RNF144B, HECTD2, NEDD4, ERCC8, ARIH1, UBE2K, DZIP3	1044	94	18600	2.46393	0.999998	0.584023	0.581549
GOTERM_BP_DIRECT	GO:0046034~ATP metabolic process	5	0.385505	0.00625686	ATP6V1A, NT5E, ATP6V1B2, ENPP3, ATP1B1	1044	14	18600	6.36289	0.999998	0.584023	0.581549
GOTERM_BP_DIRECT	GO:0007411~axon guidance	14	1.07941	0.00632417	EPHA5, NRP1, EPHA6, DSCAM, SEMA3D, SEMA3E, UNC5C, MYPN, ROBO1, CHL1, IGDCC3, SLIT3, EMB, EPHB2	1044	106	18600	2.35307	0.999999	0.584023	0.581549
GOTERM_BP_DIRECT	GO:0007409~axonogenesis	7	0.539707	0.00791589	ACTBL2, SLITRK1, PLPPR4, MAP1B, ULK1, ACTL9, ISL1	1044	32	18600	3.89727	1	0.694896	0.691952
GOTERM_BP_DIRECT	GO:0032259~methylation	16	1.23362	0.0081791	N6AMT1, PRMT6, TRMT10C, SETD3, KMT2A, PRDM6, METTL2A, MTR, PRDM1, CAMKMT, MLLT10, METTL13, PRDM16, METTL15, TRDMT1, EZH2	1044	134	18600	2.12729	1	0.694896	0.691952
GOTERM_BP_DIRECT	GO:0045893~positive regulation of DNA-templated transcription	19	1.46492	0.00900888	TFAP2A, KMT2A, MGA, PDGFB, INHBA, MLLT3, UCHL5, PML, MSL1, TBX15, ING2, NFIA, MED30, TBX21, LHX1, ZNF423, RNF111, CDK5RAP2, MAP3K5	1044	174	18600	1.94544	1	0.735956	0.732838
GOTERM_BP_DIRECT	GO:0007155~cell adhesion	22	1.69622	0.0095793	SPON1, ITGA4, MEGF10, TNC, NEDD9, THBS2, ATP1B1, THBS4, HAPLN1, NFASC, FER, VCAN, ALCAM, CHL1, ITGA8, NCAM1, SVEP1, CTNNA3, NRCAM, THSD7A, NCAM2, FREM3	1044	215	18600	1.82304	1	0.753571	0.750378
GOTERM_BP_DIRECT	GO:0048286~lung alveolus development	5	0.385505	0.0104023	MAN2A1, KDR, TCF21, SLC7A11, TMEM38B	1044	16	18600	5.56753	1	0.789087	0.785743
GOTERM_BP_DIRECT	GO:0007399~nervous system development	15	1.15652	0.0110672	NTRK2, RBFOX1, INTU, DSCAM, NRG1, PROX1, PPP1R9A, BRINP1, NAV3, NRG3, NRG4, CSPG5, RAPGEF2, SLIT3, SRGAP2	1044	126	18600	2.12096	1	0.810574	0.80714
GOTERM_BP_DIRECT	GO:0051781~positive regulation of cell division	7	0.539707	0.0122978	TGFB2, PDGFD, PDGFC, PDGFB, TGFA, FGF1, THBS4	1044	35	18600	3.56322	1	0.870685	0.866996
GOTERM_BP_DIRECT	GO:0008284~positive regulation of cell population proliferation	19	1.46492	0.0146564	SHC4, IL11, TGFB2, RTKN2, HILPDA, MPL, PDGFB, TGFA, ADAM10, FGF1, FGF6, ERBB4, PDGFD, PDGFC, IL6R, FGF23, FGF12, FGFR2, EZH2	1044	183	18600	1.84976	1	1	0.996232
GOTERM_BP_DIRECT	GO:0030511~positive regulation of transforming growth factor beta receptor signaling pathway	4	0.308404	0.0156756	SDCBP, FLCN, ING2, RNF111	1044	10	18600	7.12644	1	1	0.996232
GOTERM_BP_DIRECT	GO:0010976~positive regulation of neuron projection development	6	0.462606	0.0158086	LYN, CAMK1D, RAP1A, MUSK, LRRC7, ABL2	1044	27	18600	3.95913	1	1	0.996232
GOTERM_BP_DIRECT	GO:0030335~positive regulation of cell migration	10	0.77101	0.0204896	LYN, SEMA3D, PDGFD, MGAT5, ONECUT1, PDGFC, PDGFB, CDH13, SEMA3E, FGF1	1044	73	18600	2.44056	1	1	0.996232
GOTERM_BP_DIRECT	GO:0051262~protein tetramerization	4	0.308404	0.0206687	FKRP, TRPM3, TP63, TP73	1044	11	18600	6.47858	1	1	0.996232
GOTERM_BP_DIRECT	GO:0023052~signaling	4	0.308404	0.0206687	TGFB2, ABL2, DLGAP1, DLGAP2	1044	11	18600	6.47858	1	1	0.996232
GOTERM_BP_DIRECT	GO:0120163~negative regulation of cold-induced thermogenesis	4	0.308404	0.0206687	ARRDC3, NPR3, PLCL2, ZNF423	1044	11	18600	6.47858	1	1	0.996232
GOTERM_BP_DIRECT	GO:0007188~adenylate cyclase-modulating G protein-coupled receptor signaling pathway	6	0.462606	0.0212113	VIPR2, GNAT3, GNAQ, GNAI3, GCG, GNAI1	1044	29	18600	3.68609	1	1	0.996232
GOTERM_BP_DIRECT	GO:0070374~positive regulation of ERK1 and ERK2 cascade	12	0.925212	0.0227262	RAMP3, RAP1A, MFAP3, PDGFD, PDGFC, KDR, PDGFB, TNFSF11, RAPGEF2, GCG, FGF1, FGF10	1044	99	18600	2.15953	1	1	0.996232
GOTERM_BP_DIRECT	GO:0001755~neural crest cell migration	6	0.462606	0.0243126	EDNRB, SEMA3D, SEMA3A, ANXA6, RADIL, SEMA3E	1044	30	18600	3.56322	1	1	0.996232
GOTERM_BP_DIRECT	GO:0030198~extracellular matrix organization	13	1.00231	0.0245763	HSD17B12, THSD4, ADAMTS20, ADAMTSL1, ADAMTS16, SMOC2, ADAMTS5, PRDX4, MMP27, ABI3BP, ADAMTS17, MMP17, COL6A6	1044	113	18600	2.04964	1	1	0.996232
GOTERM_BP_DIRECT	GO:0008285~negative regulation of cell population proliferation	11	0.848111	0.0252874	MYOG, TGFB2, BTG1, CDH13, TSC1, ULK1, INHBA, WNT9A, SMAD6, PML, ZBTB7C	1044	88	18600	2.22701	1	1	0.996232
GOTERM_BP_DIRECT	GO:0033674~positive regulation of kinase activity	7	0.539707	0.0256733	NTRK2, FLT1, MUSK, ERBB4, NTRK3, KDR, FGFR2	1044	41	18600	3.04177	1	1	0.996232
GOTERM_BP_DIRECT	GO:0044331~cell-cell adhesion mediated by cadherin	4	0.308404	0.0264299	CDH5, PCDH15, CDH13, PLEKHA7	1044	12	18600	5.9387	1	1	0.996232
GOTERM_BP_DIRECT	GO:0006511~ubiquitin-dependent protein catabolic process	16	1.23362	0.0277283	CUL7, KLHL25, UBE3C, KEAP1, NEDD4L, UCHL5, RC3H2, RNF144A, RNF144B, UCHL1, ZNRF3, NEDD4, ARIH1, NAE1, CACUL1, RNF111	1044	155	18600	1.83908	1	1	0.996232
GOTERM_BP_DIRECT	GO:0007187~G protein-coupled receptor signaling pathway, coupled to cyclic nucleotide second messenger	5	0.385505	0.0320424	CHRM3, CHRM1, HTR1E, HTR2A, HTR5A	1044	22	18600	4.04911	1	1	0.996232
GOTERM_BP_DIRECT	GO:0072659~protein localization to plasma membrane	10	0.77101	0.0323608	RAMP3, RAP1A, CAV3, TESC, WDR72, SLC4A1, TTC7A, ATP1B1, SPTBN1, SKAP1	1044	79	18600	2.2552	1	1	0.996232
GOTERM_BP_DIRECT	GO:0007165~signal transduction	34	2.62143	0.035357	LRRC58, TENM3, PDE1A, PLPPR4, PLPPR5, FAM13A, RTKN2, NPR3, ARRB1, IL1RL1, SCUBE1, RASSF6, PRKG2, RIPK1, SRGAP2, PDE8B, MAGI1, TGFB2, STARD13, PPP1R12A, MAGI2, ARAP2, VRK1, ANK2, ARHGAP26, GABRG3, ARHGAP24, IL1RAPL2, AKAP9, RADIL, ULK1, PKN2, STAM2, PLPP1	1044	424	18600	1.42865	1	1	0.996232
GOTERM_BP_DIRECT	GO:0051897~positive regulation of phosphatidylinositol 3-kinase/protein kinase B signal transduction	8	0.616808	0.0361532	TGFB2, RAMP3, PDGFD, PDGFC, KDR, PDGFB, TNFSF11, NTS	1044	56	18600	2.54516	1	1	0.996232
GOTERM_BP_DIRECT	GO:0048167~regulation of synaptic plasticity	5	0.385505	0.0371192	RIMS2, RIMS1, PLK2, ERC2, ZZEF1	1044	23	18600	3.87306	1	1	0.996232
GOTERM_BP_DIRECT	GO:0050873~brown fat cell differentiation	4	0.308404	0.0402382	ARL4A, ALDH6A1, ZNF423, ADIG	1044	14	18600	5.09031	1	1	0.996232
GOTERM_BP_DIRECT	GO:1903078~positive regulation of protein localization to plasma membrane	4	0.308404	0.0402382	RAMP3, STAC, STAC2, PLS1	1044	14	18600	5.09031	1	1	0.996232
GOTERM_BP_DIRECT	GO:0001954~positive regulation of cell-matrix adhesion	3	0.231303	0.0405195	GSK3B, CDH13, SKAP1	1044	6	18600	8.90805	1	1	0.996232
GOTERM_BP_DIRECT	GO:0050872~white fat cell differentiation	3	0.231303	0.0405195	ZNF423, ADIG, FGF10	1044	6	18600	8.90805	1	1	0.996232
GOTERM_BP_DIRECT	GO:0007018~microtubule-based movement	10	0.77101	0.0453498	DYNC2H1, KIF18A, KIF18B, KIF2A, KIFC1, KIF16B, DNAH5, KIF14, DNAH9, DYNC1I1	1044	84	18600	2.12096	1	1	0.996232
GOTERM_BP_DIRECT	GO:0030282~bone mineralization	5	0.385505	0.048578	SLC24A3, FKRP, TMEM38B, PTHLH, IFITM5	1044	25	18600	3.56322	1	1	0.996232
GOTERM_BP_DIRECT	GO:0007219~Notch signaling pathway	9	0.693909	0.051237	NOTCH3, JAG1, ONECUT1, ADAM10, S1PR3, KCNA5, RBPJ, ZNF423, TP63	1044	73	18600	2.1965	1	1	0.996232
GOTERM_BP_DIRECT	GO:0097623~potassium ion export across plasma membrane	3	0.231303	0.0546516	KCNE2, KCND3, KCNA5	1044	7	18600	7.63547	1	1	0.996232
GOTERM_BP_DIRECT	GO:1901379~regulation of potassium ion transmembrane transport	3	0.231303	0.0546516	KCNE2, KCNIP1, KCNIP4	1044	7	18600	7.63547	1	1	0.996232
GOTERM_BP_DIRECT	GO:0030510~regulation of BMP signaling pathway	3	0.231303	0.0546516	FSTL5, FSTL1, FSTL4	1044	7	18600	7.63547	1	1	0.996232
GOTERM_BP_DIRECT	GO:0046928~regulation of neurotransmitter secretion	3	0.231303	0.0546516	MCTP1, CASK, MCTP2	1044	7	18600	7.63547	1	1	0.996232
GOTERM_BP_DIRECT	GO:2000134~negative regulation of G1/S transition of mitotic cell cycle	4	0.308404	0.0569942	INHBA, CDC73, MYO16, EZH2	1044	16	18600	4.45402	1	1	0.996232
GOTERM_BP_DIRECT	GO:0046839~phospholipid dephosphorylation	4	0.308404	0.0569942	PLPPR4, PLPPR5, PLPP1, SGPP1	1044	16	18600	4.45402	1	1	0.996232
GOTERM_BP_DIRECT	GO:0071300~cellular response to retinoic acid	4	0.308404	0.0569942	LYN, GSK3B, BRINP1, ABL2	1044	16	18600	4.45402	1	1	0.996232
GOTERM_BP_DIRECT	GO:0009653~anatomical structure morphogenesis	8	0.616808	0.0619082	ONECUT1, FOXI1, FOXL2, FOXL1, PITX2, SMAD6, PITX1, FREM3	1044	63	18600	2.26236	1	1	0.996232
GOTERM_BP_DIRECT	GO:0033138~positive regulation of peptidyl-serine phosphorylation	5	0.385505	0.0689975	RPTOR, BDNF, AKAP9, NTF3, GCG	1044	28	18600	3.18144	1	1	0.996232
GOTERM_BP_DIRECT	GO:0043491~phosphatidylinositol 3-kinase/protein kinase B signal transduction	5	0.385505	0.0689975	PREX2, FKRP, TNFSF11, NYAP2, MYO16	1044	28	18600	3.18144	1	1	0.996232
GOTERM_BP_DIRECT	GO:0006616~SRP-dependent cotranslational protein targeting to membrane, translocation	3	0.231303	0.0702159	SEC61A2, TRAM1, TRAM1L1	1044	8	18600	6.68103	1	1	0.996232
GOTERM_BP_DIRECT	GO:0034727~piecemeal microautophagy of the nucleus	3	0.231303	0.0702159	ULK1, ATG7, ATG2B	1044	8	18600	6.68103	1	1	0.996232
GOTERM_BP_DIRECT	GO:0032486~Rap protein signal transduction	3	0.231303	0.0702159	RAP2C, RAP2B, RAP1A	1044	8	18600	6.68103	1	1	0.996232
GOTERM_BP_DIRECT	GO:0009887~animal organ morphogenesis	8	0.616808	0.0806274	NTNG1, FGF6, PDGFC, PITX2, FGF1, FGF23, FGF12, FGF10	1044	67	18600	2.12729	1	1	0.996232
GOTERM_BP_DIRECT	GO:0006309~apoptotic DNA fragmentation	3	0.231303	0.0870078	FOXL2, DICER1, DNASE1L3	1044	9	18600	5.9387	1	1	0.996232
GOTERM_BP_DIRECT	GO:0010811~positive regulation of cell-substrate adhesion	3	0.231303	0.0870078	ABI3BP, HSD17B12, EDIL3	1044	9	18600	5.9387	1	1	0.996232
GOTERM_BP_DIRECT	GO:0070593~dendrite self-avoidance	3	0.231303	0.0870078	DSCAM, EMB, MYPN	1044	9	18600	5.9387	1	1	0.996232
GOTERM_BP_DIRECT	GO:0016051~carbohydrate biosynthetic process	3	0.231303	0.0870078	CHST8, CHST9, CHST11	1044	9	18600	5.9387	1	1	0.996232
GOTERM_BP_DIRECT	GO:0043406~positive regulation of MAP kinase activity	3	0.231303	0.0870078	PDGFD, PDGFC, PDGFB	1044	9	18600	5.9387	1	1	0.996232
GOTERM_BP_DIRECT	GO:0001541~ovarian follicle development	3	0.231303	0.0870078	KDR, FOXL2, INHBA	1044	9	18600	5.9387	1	1	0.996232
GOTERM_BP_DIRECT	GO:0031333~negative regulation of protein-containing complex assembly	3	0.231303	0.0870078	GSK3B, ULK1, TFIP11	1044	9	18600	5.9387	1	1	0.996232
GOTERM_BP_DIRECT	GO:0043616~keratinocyte proliferation	3	0.231303	0.0870078	CDH13, TP63, FGF10	1044	9	18600	5.9387	1	1	0.996232
GOTERM_BP_DIRECT	GO:0048146~positive regulation of fibroblast proliferation	4	0.308404	0.0872133	PDGFC, PDGFB, PML, FGF10	1044	19	18600	3.75076	1	1	0.996232
GOTERM_BP_DIRECT	GO:0042060~wound healing	4	0.308404	0.0872133	MACF1, FGF1, FGF10, DCBLD2	1044	19	18600	3.75076	1	1	0.996232
GOTERM_BP_DIRECT	GO:0051260~protein homooligomerization	9	0.693909	0.0883871	KCNV1, KCNG2, KCTD19, KCND3, ATL1, KCNS3, MOSPD2, KCNA5, KCTD16	1044	82	18600	1.95542	1	1	0.996232
GOTERM_BP_DIRECT	GO:0006811~monoatomic ion transport	8	0.616808	0.0910872	GRID2, SLCO1A2, GRIK3, GRIK4, GRIK2, NALCN, GRIN2B, GRIA4	1044	69	18600	2.06563	1	1	0.996232
GOTERM_BP_DIRECT	GO:0045944~positive regulation of transcription by RNA polymerase II	28	2.15883	0.0948977	CD40, THRB, SETD3, ONECUT1, NR3C1, FGF1, NR2E3, MYSM1, ZNF609, ZIC3, TNFSF11, PPARGC1A, ZBTB7C, MYOG, TFAP2A, WWOX, NCOA2, JAG1, PCGF5, INHBA, NR2F2, ISL1, CDH13, LPIN1, SSBP2, SSBP3, SKAP1, FGF10	1044	369	18600	1.3519	1	1	0.996232
GOTERM_BP_DIRECT	GO:0051966~regulation of synaptic transmission, glutamatergic	4	0.308404	0.098513	GRM3, GRM5, GRM7, PLPPR4	1044	20	18600	3.56322	1	1	0.996232
GOTERM_BP_DIRECT	GO:0060021~roof of mouth development	4	0.308404	0.098513	TFAP2A, BNC2, TCF21, INHBA	1044	20	18600	3.56322	1	1	0.996232

## Sheet: CC
Category	Term	Count	%	PValue	Genes	List Total	Pop Hits	Pop Total	Fold Enrichment	Bonferroni	Benjamini	FDR
GOTERM_CC_DIRECT	GO:0098839~postsynaptic density membrane	14	1.07941	3.2093e-06	GRID2, PLPPR4, GRIK3, GRIK4, GRIK2, SORCS3, GRIN2B, SHISA6, GRM5, DLG2, SLITRK1, LRRC4C, CACNG2, GRIA4	1109	53	20655	4.91978	0.00150083	0.00150195	0.00147628
GOTERM_CC_DIRECT	GO:0045211~postsynaptic membrane	19	1.46492	2.16286e-05	CHRM3, GRID2, CHRM1, CLSTN2, KCND3, GRIK3, GRIK4, GRIK2, GRIN2B, GPHN, SHISA6, RPH3A, LRRC7, KCNMA1, SRGAP2, GPR158, GRIA4, KCTD16, HCN1	1109	110	20655	3.21703	0.0100712	0.00506109	0.00497457
GOTERM_CC_DIRECT	GO:0098978~glutamatergic synapse	16	1.23362	0.000155318	GSK3B, PLPPR4, GRIK3, ADAM10, TANC1, LRFN5, ACTC1, CALB1, RAP1A, ACTBL2, SLITRK1, DLGAP1, LRRC4C, CACNG2, DLGAP2, HCN1	1109	95	20655	3.13682	0.0701153	0.0182645	0.0179523
GOTERM_CC_DIRECT	GO:0030425~dendrite	20	1.54202	0.000195134	CHRM3, CHRM1, HTR1E, MAGI2, HTR1A, KLHL1, UNC5C, HTR2A, PPP1R9A, HTR5A, ZWINT, GPHN, ALCAM, CALB1, BRINP1, MAP1B, EPHB2, KCNK1, SPG11, HCN1	1109	141	20655	2.64183	0.087285	0.0182645	0.0179523
GOTERM_CC_DIRECT	GO:0031012~extracellular matrix	20	1.54202	0.000195134	FCGBP, SPON1, TGFB2, HPSE2, DPT, TFIP11, HSD17B12, LRRC32, FGF1, LTBP1, THSD4, HAPLN1, OTOGL, ADAMTS20, ADAMTSL1, ADAMTS16, MMP27, ADAMTS17, MMP17, THSD7A	1109	141	20655	2.64183	0.087285	0.0182645	0.0179523
GOTERM_CC_DIRECT	GO:0030424~axon	21	1.61912	0.000370497	NTRK2, GSK3B, DSCAM, ATL1, NTRK3, HTR2A, ACTL9, SLC8A1, MYPN, SYT7, ROBO1, SLC8A3, ALCAM, ACTBL2, PTK7, CHL1, IGDCC3, TMEM108, EMB, SPG11, HCN1	1109	160	20655	2.44452	0.15922	0.0288988	0.0284048
GOTERM_CC_DIRECT	GO:0042734~presynaptic membrane	10	0.77101	0.000548589	RIMS2, ITSN2, RIMS1, UNC13C, NRXN1, GRIK3, GRIK4, GRIK2, SLC6A2, KCTD16	1109	45	20655	4.13886	0.226485	0.0366771	0.0360501
GOTERM_CC_DIRECT	GO:0005856~cytoskeleton	30	2.31303	0.0012058	FRMPD4, PXN, RSPH9, CFAP206, PPP1R9A, SYNE2, TRIM9, EPB41L4B, EPB41L4A, FGD6, SNTG1, TMSB4X, INPP5D, EPB41L2, PLEKHH1, SGCG, JAK1, FARP1, ANK2, FRMD4A, ARHGAP26, FRMD3, FER, ACTBL2, FRMD7, GAS2, CEP83, BBOF1, KANK3, CDC42SE2	1109	294	20655	1.9005	0.431443	0.0682101	0.0670441
GOTERM_CC_DIRECT	GO:0016342~catenin complex	9	0.693909	0.00131173	CDH5, CDH4, CDH22, PCDH15, CDH12, CDH13, FAT3, CDH9, CDH18	1109	41	20655	4.08839	0.458977	0.0682101	0.0670441
GOTERM_CC_DIRECT	GO:0005737~cytoplasm	236	18.1958	0.0016266	ITSN2, STMN2, KEAP1, GCC1, RBPJ, CAPN15, SMC2, GOLGA3, AKT3, FBXO3, TRMT44, SEPHS1, LGALS8, RNF111, PKNOX2, CDK5RAP2, DYNC2H1, RBFOX1, ARRDC3, WDR72, DICER1, KRT5, KATNAL1, PRKD3, CEP57L1, AKAP9, CSNK2B, ULK1, SKAP1, MACF1, ENPEP, INTU, PDGFB, CDCA7, NEDD4L, NCAPG, NMD3, TEX26, NLK, NUAK1, ZNF706, ATG7, RIMKLB, ATG5, BBS2, LYN, DTNA, ARPP21, PLK2, RANBP17, MEX3C, A1CF, TMEM196, EHD2, MSRA, PKIA, …	1109	3681	20655	1.1941	0.533206	0.0761248	0.0748235
GOTERM_CC_DIRECT	GO:0043005~neuron projection	23	1.77332	0.00283128	BBS2, CAMK2B, EPHA5, AHCYL2, EPHA6, TENM3, NEGR1, SAMD4A, STMN2, SSTR1, SLC6A2, GABRG3, DCLK1, RPH3A, DLG2, RAP1A, CDH13, IGSF9B, BBS7, EPHB2, CPEB2, ADGRL2, OPCML	1109	215	20655	1.99243	0.734707	0.120458	0.118399
GOTERM_CC_DIRECT	GO:0005912~adherens junction	15	1.15652	0.0039938	JAG1, CTNND1, PCDH15, KIF14, FRMD4A, CDH9, AJAP1, CDH5, CDH4, LRRC7, CDH22, CDH12, CDH13, CTNNA3, CDH18	1109	117	20655	2.38781	0.846314	0.155758	0.153096
GOTERM_CC_DIRECT	GO:0042383~sarcolemma	10	0.77101	0.00499105	SLC8A3, FKRP, CAV3, STAC, STAC2, AQP4, ALOX12, SGCZ, SLC8A1, SGCG	1109	61	20655	3.05326	0.903832	0.179678	0.176606
GOTERM_CC_DIRECT	GO:0009986~cell surface	24	1.85042	0.0097187	LYN, NLGN1, RAMP3, KCNE2, INTU, CLSTN2, PDGFB, ADAM10, KCNA5, SLC7A11, PCSK6, DCBLD2, PDIA4, DUOX1, OTOA, LRFN5, SCUBE1, PDGFC, ANOS1, GPC3, ZPLD1, LRRC8A, GPC6, FGF10	1109	253	20655	1.76679	0.989648	0.321884	0.316381
GOTERM_CC_DIRECT	GO:0005886~plasma membrane	215	16.5767	0.0103168	ITSN2, VIPR2, CPNE4, SLC4A1, AQP4, ANTXR2, RXFP2, PREX2, EDNRB, ALCAM, PIEZO2, KDR, GJA8, THSD7A, SEPHS1, EPHB2, IFITM5, CALN1, DYNC2H1, EPHA5, UNC13C, EPHA6, MUSK, ARRDC3, UNC5C, UNC5D, ADGRB3, CSNK2B, SKAP1, PPP1R37, ENPEP, PCDH10, PCDH15, TGFA, PCDH19, SLC6A20, FAM171A1, FLRT2, PRKAR2B, EPB41L2, PDGFC, GSG1L, KCNN2, STXBP6, SPTBN1, SLC19A1, LYN, DTNA, TNFSF15, APCDD1L, ABCA4, FZD8, GRIN2B, EHD…	1109	3449	20655	1.16102	0.992198	0.321884	0.316381
GOTERM_CC_DIRECT	GO:0008076~voltage-gated potassium channel complex	9	0.693909	0.0118149	KCNV1, KCNG2, KCNE2, KCNIP1, KCND3, KCNS3, KCNIP4, KCNMB2, KCNA5	1109	58	20655	2.89007	0.99616	0.345587	0.33968
GOTERM_CC_DIRECT	GO:0043025~neuronal cell body	11	0.848111	0.0142725	CALB1, BRINP1, PTK7, KCND3, TBX21, MAP1B, KLHL1, UNC5C, KCNN2, ROBO1, PAFAH1B1	1109	84	20655	2.43897	0.998803	0.392913	0.386196
GOTERM_CC_DIRECT	GO:0098982~GABA-ergic synapse	5	0.385505	0.0200372	LRFN5, CALB1, SST, KCND3, SLITRK1	1109	20	20655	4.65622	0.999923	0.520968	0.512062
GOTERM_CC_DIRECT	GO:0001725~stress fiber	7	0.539707	0.0236172	ABLIM1, PPP1R12A, ABLIM3, LIMCH1, XIRP2, LPP, ACTL8	1109	42	20655	3.10415	0.999986	0.548704	0.539325
GOTERM_CC_DIRECT	GO:0045202~synapse	22	1.69622	0.0245827	CHRM3, NLGN1, CHRM1, DTNA, MUSK, DSCAM, SAMD4A, ACTL9, GABRG3, SYT7, HAPLN1, TANC2, RIMS2, GJD2, TANC1, CALB1, DNMBP, PTCHD1, MAP1B, SPG11, GPC6, CPEB2	1109	246	20655	1.66564	0.999991	0.548704	0.539325
GOTERM_CC_DIRECT	GO:0032983~kainate selective glutamate receptor complex	3	0.231303	0.0257938	GRIK3, GRIK4, GRIK2	1109	5	20655	11.1749	0.999995	0.548704	0.539325
GOTERM_CC_DIRECT	GO:0099572~postsynaptic specialization	3	0.231303	0.0257938	DLGAP1, DLGAP2, GPHN	1109	5	20655	11.1749	0.999995	0.548704	0.539325
GOTERM_CC_DIRECT	GO:0000139~Golgi membrane	26	2.00463	0.0293199	CLSTN2, ATL1, GNAI3, GALNT10, SCFD1, GOLGA5, CHST11, CUX1, MAN2A1, MGAT5, B3GALT1, PMEPA1, ST8SIA6, MAN1A1, RAB11FIP3, CHST8, CHST9, FKRP, COG7, CAV3, B3GAT1, HUWE1, ADAM10, VPS45, CHST2, B4GALT5	1109	311	20655	1.55706	0.999999	0.573564	0.563759
GOTERM_CC_DIRECT	GO:0005819~spindle	8	0.616808	0.0294135	FLCN, KIF18A, KIF18B, KIF2A, RPS3, NR3C1, MZT1, PAFAH1B1	1109	56	20655	2.6607	0.999999	0.573564	0.563759
GOTERM_CC_DIRECT	GO:0043197~dendritic spine	8	0.616808	0.0320372	FARP1, CALB1, PALMD, KCND3, KCNN2, SRGAP2, TANC2, GRIA4	1109	57	20655	2.61402	1	0.599736	0.589484
GOTERM_CC_DIRECT	GO:0005884~actin filament	7	0.539707	0.0352548	DIAPH2, ACTC1, ACTBL2, GAS2, KEAP1, ACTL8, PLS1	1109	46	20655	2.83422	1	0.634587	0.62374
GOTERM_CC_DIRECT	GO:0000796~condensin complex	3	0.231303	0.0373286	NCAPG2, NCAPG, SMC2	1109	6	20655	9.31244	1	0.647028	0.635968
GOTERM_CC_DIRECT	GO:0005925~focal adhesion	11	0.848111	0.0496588	ACTBL2, CAV3, FLRT2, ANXA6, XIRP2, NEDD9, ARHGAP26, MAPRE2, LPP, ARHGAP24, TNS1	1109	103	20655	1.98907	1	0.813818	0.799906
GOTERM_CC_DIRECT	GO:0031464~Cul4A-RING E3 ubiquitin ligase complex	3	0.231303	0.0504289	CRBN, ERCC8, ARIH1	1109	7	20655	7.98209	1	0.813818	0.799906
GOTERM_CC_DIRECT	GO:0005813~centrosome	24	1.85042	0.0583251	UVRAG, GSK3B, PCGF5, NEK6, PLK2, GNAI3, NR3C1, MZT1, GNAI1, CDC20, CCNB2, FLCN, CDC45, KATNAL1, KIF2A, CEP57L1, AKAP9, CEP83, TUBGCP3, PKN2, BBS7, TP63, PAFAH1B1, TP73	1109	302	20655	1.48012	1	0.892577	0.877319
GOTERM_CC_DIRECT	GO:0062023~collagen-containing extracellular matrix	13	1.00231	0.0591237	THBS2, PCSK6, THBS4, ADAMTS5, ABI3BP, MATN1, GPC3, IGFBP7, COL6A6, GPC6, FGF10, ZP4, FREM3	1109	135	20655	1.79351	1	0.892577	0.877319
GOTERM_CC_DIRECT	GO:0043235~receptor complex	11	0.848111	0.061326	NTRK2, FLT1, RAMP3, MUSK, ERBB4, NTRK3, KDR, GPR61, LIFR, IL6R, FGFR2	1109	107	20655	1.91471	1	0.896893	0.881561
GOTERM_CC_DIRECT	GO:0005795~Golgi stack	4	0.308404	0.0688274	NSF, DNMBP, MGAT4A, AKAP9	1109	18	20655	4.13886	1	0.976098	0.959413
GOTERM_CC_DIRECT	GO:0070822~Sin3-type complex	3	0.231303	0.0805399	ING2, BRMS1L, SUDS3	1109	9	20655	6.2083	1	1	0.985011
GOTERM_CC_DIRECT	GO:0097060~synaptic membrane	3	0.231303	0.0805399	AKAP9, ADAM10, KCNK1	1109	9	20655	6.2083	1	1	0.985011
GOTERM_CC_DIRECT	GO:0048788~cytoskeleton of presynaptic active zone	3	0.231303	0.0805399	RIMS2, RIMS1, ERC2	1109	9	20655	6.2083	1	1	0.985011
GOTERM_CC_DIRECT	GO:0097038~perinuclear endoplasmic reticulum	3	0.231303	0.0805399	OSBPL6, OSBPL3, ADAM10	1109	9	20655	6.2083	1	1	0.985011

## Sheet: MF
Category	Term	Count	%	PValue	Genes	List Total	Pop Hits	Pop Total	Fold Enrichment	Bonferroni	Benjamini	FDR
GOTERM_MF_DIRECT	GO:0005515~protein binding	203	15.6515	4.12136e-12	ITSN2, TRRAP, FRMPD4, MKI67, RXFP2, SMC2, PREX2, CDC20, BAIAP2L1, DHX57, INSC, FBXO3, SAMD12, EPHB2, TP63, TNS1, ANKS1B, EPHA5, EPHA6, MUSK, NHLRC4, UNC5C, ANK2, WDR72, DICER1, UNC5D, ARMC1, SNTN, OPTC, COL8A1, SKAP1, KCTD16, ASTN1, PPP1R37, ZBTB8A, INTU, CSTF3, TRANK1, TMTC2, NEDD4L, AGAP1, SAMSN1, FLRT2, PRDM16, ZBTB7C, BBS2, BARD1, STARD13, PHC1, PLK2, EHD2, TBL2, SPATS2L, IGSF9B, EZH2, TP73, …	1073	2288	19369	1.60158	3.65978e-09	3.65977e-09	3.63916e-09
GOTERM_MF_DIRECT	GO:0005509~calcium ion binding	74	5.70547	3.45222e-08	ITSN2, MCTP1, CLSTN2, DGKB, EFCAB5, EFCAB6, CDH9, CDH5, CDH4, CALB1, ADGRE5, PLCZ1, EFCAB2, ANXA6, MAN1A1, SVEP1, ENPP3, CAPN1, EDIL3, CALN1, PLS1, UNC13C, CUBN, TESC, VCAN, PLCB4, MMRN1, MYL1, CDH12, MATN1, CDH13, MCTP2, CDH18, SLC25A13, CRP, MACF1, NOTCH3, PCDH10, PCDH15, AOAH, PCDH19, THBS2, LTBP1, FBLN2, FSTL1, NKD1, THBS4, FSTL4, RASGRP3, FSTL5, DUOX1, EGFLAM, SCUBE1, CDH22, SLIT3, RAB11FIP3…	1073	677	19369	1.97311	3.06552e-05	1.53278e-05	1.52415e-05
GOTERM_MF_DIRECT	GO:0098632~cell-cell adhesion mediator activity	9	0.693909	2.8456e-05	NTNG1, NFASC, DSCAM, CNTN5, NRCAM, CNTN3, EMB, LRRC4C, MYPN	1073	24	19369	6.76922	0.0249527	0.00842299	0.00837556
GOTERM_MF_DIRECT	GO:0045296~cadherin binding	14	1.07941	0.000106066	MACF1, CTNND1, PCDH15, PTPRJ, CDH9, CDH5, CDH4, CDH22, KDR, CDH12, CDH13, FAT3, CTNNA3, CDH18	1073	70	19369	3.61025	0.0898914	0.0235466	0.023414
GOTERM_MF_DIRECT	GO:0005524~ATP binding	112	8.63531	0.000480576	PANK3, ATP8A1, DGKB, ATP12A, MYLK4, SMC2, RPS6KA5, DHX57, AKT3, PAPOLA, KDR, LONP2, SEPHS1, EPHB2, MAP3K5, DYNC2H1, NSF, EPHA5, EPHA6, MUSK, UBE2E3, CASK, VRK1, DICER1, KATNAL1, PRKD3, KIF16B, SUCLG2, ULK1, TNIK, SNRNP200, DGKH, ATP6V1A, PFKFB4, PFKFB3, DDX1, TRANK1, NLK, NUAK1, EP400, DHX38, ABL2, RIPK1, DPH6, MYH10, RIMKLB, PLXNA4, ZRANB3, LYN, NEK5, PLK2, NEK6, ABCA4, DCLK2, DCLK1, EHD2, KIF18…	1073	1472	19369	1.37347	0.347441	0.0853503	0.0848697
GOTERM_MF_DIRECT	GO:0005096~GTPase activator activity	22	1.69622	0.00059829	DOCK4, JUN, STARD13, ARAP2, TBCD, AGAP1, ARHGAP26, ARHGAP24, RASGRP3, STXBP5L, PREX2, FLCN, RGS2, SIPA1L1, TBC1D21, GNAQ, CHN1, NF1, SRGAP2, DOCK2, SMAP1, TBC1D22A	1073	173	19369	2.29554	0.412242	0.0885468	0.0880483
GOTERM_MF_DIRECT	GO:0031267~small GTPase binding	18	1.38782	0.00162594	DOCK4, RANBP17, RASGRP3, RIMS2, RPH3A, RPTOR, RIMS1, DIAPH2, RAP1A, DAAM2, TBC1D21, ULK1, DENND5A, PKN2, SRGAP2, DOCK2, RAB11FIP3, CDC42SE2	1073	138	19369	2.35451	0.764256	0.206262	0.205101
GOTERM_MF_DIRECT	GO:0008083~growth factor activity	18	1.38782	0.00257236	IL11, TGFB2, BDNF, LIF, PDGFB, TGFA, INHBA, FGF1, THBS4, FGF6, BMP2, NRG4, PDGFD, NTF3, PDGFC, FGF23, FGF12, FGF10	1073	144	19369	2.25641	0.89845	0.275954	0.2744
GOTERM_MF_DIRECT	GO:0042802~identical protein binding	35	2.69854	0.00279683	CRP, ATL1, KEAP1, CST3, NT5E, PRDX4, NNT, KDR, ANXA6, TNFSF11, SLC16A7, LRRC8A, SEPHS1, TMEM38B, TP63, TNFSF18, JUN, FKRP, HGD, BNIP3, MID1IP1, KLHL2, GCG, INHBA, OLIG2, SMAD6, KATNAL1, CEP57L1, CSNK2B, CDH13, ULK1, KCNK1, MAPRE2, HCN1, SLC25A13	1073	371	19369	1.70295	0.916846	0.275954	0.2744
GOTERM_MF_DIRECT	GO:0005085~guanyl-nucleotide exchange factor activity	22	1.69622	0.00412999	ITSN2, DENND1B, FARP1, DOCK4, DENND4A, MCF2, ARHGEF10L, KNDC1, RASGRP3, PREX2, DNMBP, FGD6, FRMD7, PSD2, RASGEF1B, ARHGEF3, RAPGEF2, DENND5A, DOCK2, SOS1, RGL2, RALGPS2	1073	202	19369	1.96598	0.974651	0.366743	0.364678
GOTERM_MF_DIRECT	GO:0043565~sequence-specific DNA binding	20	1.54202	0.00556928	RERE, THRB, RORC, FOXI1, FOXO6, ETV1, NR3C1, FOXO3, ETS1, FOXP2, FLI1, NR5A2, SLTM, FEV, DMRTA1, TRPS1, ERG, ZNF423, PPARGC1A, MTA3	1073	181	19369	1.99461	0.992982	0.432591	0.430156
GOTERM_MF_DIRECT	GO:0008168~methyltransferase activity	8	0.616808	0.00584583	N6AMT1, MLLT10, TRMT10C, METTL13, PRDM16, PRDM1, METTL15, TRDMT1	1073	40	19369	3.61025	0.994518	0.432591	0.430156
GOTERM_MF_DIRECT	GO:1904315~transmitter-gated monoatomic ion channel activity involved in regulation of postsynaptic membrane potential	7	0.539707	0.00744107	GRID2, GRIK3, GRIK4, GRIK2, GRIN2B, GABRG3, GRIA4	1073	32	19369	3.94871	0.998683	0.508282	0.50542
GOTERM_MF_DIRECT	GO:0070181~small ribosomal subunit rRNA binding	5	0.385505	0.00994332	MRPS11, RPS3, MRPS18A, MRPS6, RPS13	1073	16	19369	5.64102	0.99986	0.560075	0.556921
GOTERM_MF_DIRECT	GO:0019901~protein kinase binding	18	1.38782	0.0100817	PPP1R12A, ADAM10, UNC5C, KCNA5, ACTL9, FOXO3, ATP1B1, RND3, RPTOR, TBL2, ACTBL2, NBEA, RPS3, MAPRE2, CDK5R2, SKAP1, CDK5RAP2, MAP3K5	1073	165	19369	1.96923	0.999876	0.560075	0.556921
GOTERM_MF_DIRECT	GO:0045499~chemorepellent activity	6	0.462606	0.010821	NRG3, NRG4, SEMA3D, SEMA3A, SEMA3E, NRG1	1073	25	19369	4.3323	0.999936	0.560075	0.556921
GOTERM_MF_DIRECT	GO:0005249~voltage-gated potassium channel activity	8	0.616808	0.011207	KCNV1, KCNG2, KCNE2, KCNH5, KCNH7, KCNS3, KCNH8, HCN1	1073	45	19369	3.20911	0.999955	0.560075	0.556921
GOTERM_MF_DIRECT	GO:0004222~metalloendopeptidase activity	15	1.15652	0.0113529	ADAM10, ECE1, OMA1, THSD4, ADAMTS20, ADAMTSL1, ADAMTS16, ADAMTS5, NLN, ADAM28, MMP27, ADAMTS17, MMP17, TLL1, MBTPS2	1073	128	19369	2.11538	0.99996	0.560075	0.556921
GOTERM_MF_DIRECT	GO:0004993~G protein-coupled serotonin receptor activity	6	0.462606	0.0128003	CHRM3, CHRM1, HTR1E, HTR1A, HTR2A, HTR5A	1073	26	19369	4.16567	0.999989	0.598244	0.594876
GOTERM_MF_DIRECT	GO:0008146~sulfotransferase activity	7	0.539707	0.0151086	CHST8, CHST9, CHST11, DSEL, UST, SULT4A1, CHST2	1073	37	19369	3.4151	0.999999	0.639863	0.63626
GOTERM_MF_DIRECT	GO:0015271~outward rectifier potassium channel activity	4	0.308404	0.0151319	KCNK10, KCNA5, KCNK1, KCNK2	1073	10	19369	7.2205	0.999999	0.639863	0.63626
GOTERM_MF_DIRECT	GO:0044325~transmembrane transporter binding	9	0.693909	0.0204556	RIMS2, LYN, RIMS1, KCNE2, KCNIP1, CAV3, STAC, KCND3, PIRT	1073	62	19369	2.62034	1	0.798491	0.793995
GOTERM_MF_DIRECT	GO:0008270~zinc ion binding	57	4.39476	0.0206816	ZCCHC12, ZNF330, THRB, ZFAND4, RORC, OTUD7A, TNFAIP3, RORA, MTR, NR3C1, CPZ, USP39, NR2E3, TRIM9, ADAMTS5, CALB1, MMP27, PTER, ZMYM4, TRPS1, CHORDC1, ARIH1, ZNF385D, CA8, ENPP3, LMCD1, PEX2, ADAMTS20, PIAS1, RNF144A, RNF144B, NR5A2, MMP17, ENPEP, KMT2A, CXXC4, TMEM163, NT5E, ZMAT1, ZMAT4, DMD, ZSWIM6, ZNF622, ZRANB3, CA10, DTNA, PHC1, USP22, ERAP1, NR2F2, PML, ZZEF1, AGBL4, ZZZ3, LHX1, CPE, TLL1	1073	767	19369	1.34149	1	0.798491	0.793995
GOTERM_MF_DIRECT	GO:0008017~microtubule binding	20	1.54202	0.0243027	MACF1, CCDC69, KIF14, EML1, DCLK1, JAKMIP3, DNM3, KIF18A, DIAPH2, KIF18B, KATNAL1, CAPN6, KIF2A, CEP57L1, KIFC1, KIF16B, MAP1B, RPS3, GAS2, CDK5RAP2	1073	210	19369	1.71917	1	0.884101	0.879123
GOTERM_MF_DIRECT	GO:0017046~peptide hormone binding	5	0.385505	0.0262637	VIPR2, EDNRB, NPR3, SLC40A1, INHBA	1073	21	19369	4.29792	1	0.884101	0.879123
GOTERM_MF_DIRECT	GO:0015277~kainate selective glutamate receptor activity	3	0.231303	0.0273612	GRIK3, GRIK4, GRIK2	1073	5	19369	10.8308	1	0.884101	0.879123
GOTERM_MF_DIRECT	GO:0005021~vascular endothelial growth factor receptor activity	3	0.231303	0.0273612	NRP1, FLT1, KDR	1073	5	19369	10.8308	1	0.884101	0.879123
GOTERM_MF_DIRECT	GO:0003779~actin binding	19	1.46492	0.0278771	MACF1, SETD3, LIMCH1, KLHL2, UACA, SLC6A2, SYNE2, MYO16, ABLIM1, DIAPH2, ABLIM3, DAAM2, EPB41L2, MAP1B, MYO3A, XIRP2, MYOZ2, CDK5R2, SPTBN1	1073	199	19369	1.72349	1	0.884101	0.879123
GOTERM_MF_DIRECT	GO:0005516~calmodulin binding	12	0.925212	0.0307021	CAMK2B, SLC8A3, UNC13C, PPP3CA, SLC24A4, KCNH5, CAMK1D, MKNK1, KCNN2, SLC8A1, GEM, CDK5RAP2	1073	105	19369	2.063	1	0.94012	0.934827
GOTERM_MF_DIRECT	GO:0000977~RNA polymerase II transcription regulatory region sequence-specific DNA binding	17	1.31072	0.0321522	TFAP2A, BARHL2, TFAP2D, ZNF518B, GLIS3, TCF21, PRDM1, ZFX, GLIS1, NPAS3, TRPS1, LHX1, PRDM16, RPS3, LHX6, ZNF423, ZNF697	1073	174	19369	1.76363	1	0.951704	0.946346
GOTERM_MF_DIRECT	GO:0060090~molecular adaptor activity	9	0.693909	0.0335614	ITSN2, CHCHD3, JAG1, CAV3, AKAP9, DLGAP1, DLGAP2, USP18, RAB11FIP3	1073	68	19369	2.38914	1	0.961372	0.955959
GOTERM_MF_DIRECT	GO:0015459~potassium channel regulator activity	5	0.385505	0.035622	KCNE2, KCNIP1, AKAP9, KCNIP4, KCNMB2	1073	23	19369	3.92419	1	0.98242	0.976888
GOTERM_MF_DIRECT	GO:0000981~DNA-binding transcription factor activity, RNA polymerase II-specific	76	5.85968	0.0380032	BARHL2, ONECUT1, FOXI1, TCF21, ETS1, DACH1, ZIC3, ZNF280C, SOX9, ZNF644, SOX6, PITX2, PITX1, TP63, MNX1, PKNOX2, TGIF1, MYOG, ZHX2, ZNF362, KLF12, ZNF281, EBF1, EBF2, MITF, ETV1, FOXL2, FOXL1, OLIG2, PROX1, ISL1, ZFX, TAL2, RFX7, RFX4, DMRTA1, ZNF516, ERG, ATF6, ZBTB8A, ZNF518B, SATB2, GLIS3, FOXO6, FOXO3, RLF, GLIS1, NPAS3, CUX1, GSC, TBX21, PRDM16, ZNF423, E2F7, ZBTB7C, IRX1, TFAP2A, ARNT2, JUN…	1073	1104	19369	1.24266	1	0.98242	0.976888
GOTERM_MF_DIRECT	GO:0046872~metal ion binding	114	8.78951	0.0382888	SPON1, PRDM1, ANTXR2, ZFYVE1, SLC8A1, CAPN15, RPH3A, RIMS2, LIPC, DHX57, CHORDC1, PAPOLA, KDR, ZNF326, TRMT44, ENPP3, PDE8B, TP63, TNS1, NSF, MUSK, PPTC7, HGD, LIMCH1, EBF1, ADAM10, EBF2, ISL1, FOXP2, RC3H2, ARMC1, PRKD3, MPPE1, DGKH, PDE1A, PXN, GLIS3, AGAP1, SLC1A5, OMA1, GNS, LPP, GLIS1, ABO, PHF21A, PHF21B, ADAMTS16, NLN, ZNF827, MAN2A1, ADAMTS17, SLC38A9, SMYD3, RIMKLB, BARD1, STAC, SMAD6, M…	1073	1738	19369	1.18403	1	0.98242	0.976888
GOTERM_MF_DIRECT	GO:0005161~platelet-derived growth factor receptor binding	3	0.231303	0.0395518	PDGFD, PDGFC, PDGFB	1073	6	19369	9.02563	1	0.98242	0.976888
GOTERM_MF_DIRECT	GO:1990756~ubiquitin-like ligase-substrate adaptor activity	5	0.385505	0.0409342	CDC20, DET1, KLHL25, KEAP1, KLHL2	1073	24	19369	3.76068	1	0.98242	0.976888
GOTERM_MF_DIRECT	GO:0070006~metalloaminopeptidase activity	5	0.385505	0.0409342	ENPEP, NPEPL1, XPNPEP1, ERAP1, PEPD	1073	24	19369	3.76068	1	0.98242	0.976888
GOTERM_MF_DIRECT	GO:0004386~helicase activity	7	0.539707	0.0479514	ZRANB3, DHX57, TRANK1, DICER1, ASCC3, SNRNP200, RAD54B	1073	48	19369	2.63248	1	1	0.99549
GOTERM_MF_DIRECT	GO:0106222~lncRNA binding	3	0.231303	0.0533721	HADHB, PPARGC1A, EZH2	1073	7	19369	7.73625	1	1	0.99549
GOTERM_MF_DIRECT	GO:0008201~heparin binding	10	0.77101	0.0542221	SMOC2, NRP1, LIPC, APOH, SLIT3, HSD17B12, THBS2, FGF1, FSTL1, FGF10	1073	88	19369	2.05128	1	1	0.99549
GOTERM_MF_DIRECT	GO:0008195~phosphatidate phosphatase activity	4	0.308404	0.0551934	PLPPR4, PLPPR5, LPIN1, PLPP1	1073	16	19369	4.51281	1	1	0.99549
GOTERM_MF_DIRECT	GO:0015297~antiporter activity	6	0.462606	0.0568683	SLC24A4, SLC24A3, SLC30A8, SLC25A10, SLC1A5, TMEM241	1073	38	19369	2.8502	1	1	0.99549
GOTERM_MF_DIRECT	GO:0005242~inward rectifier potassium channel activity	4	0.308404	0.0643542	KCNE2, KCNH7, KCNJ16, KCNK1	1073	17	19369	4.24735	1	1	0.99549
GOTERM_MF_DIRECT	GO:0008134~transcription factor binding	6	0.462606	0.0682038	JUN, PPP1R13B, NAB1, SUFU, KEAP1, PPARGC1A	1073	40	19369	2.70769	1	1	0.99549
GOTERM_MF_DIRECT	GO:0061629~RNA polymerase II-specific DNA-binding transcription factor binding	7	0.539707	0.0713878	JUN, UHRF2, GSC, CSNK2B, ANKRD1, KEAP1, BBS7	1073	53	19369	2.38413	1	1	0.99549
GOTERM_MF_DIRECT	GO:0031683~G-protein beta/gamma-subunit complex binding	4	0.308404	0.074163	GNAT3, GNAQ, GNAI3, GNAI1	1073	18	19369	4.01139	1	1	0.99549
GOTERM_MF_DIRECT	GO:0008092~cytoskeletal protein binding	4	0.308404	0.074163	FRMD3, EPB41L4B, FARP1, EPB41L4A	1073	18	19369	4.01139	1	1	0.99549
GOTERM_MF_DIRECT	GO:1902936~phosphatidylinositol bisphosphate binding	3	0.231303	0.0850514	CLVS2, PIRT, CLVS1	1073	9	19369	6.01709	1	1	0.99549
GOTERM_MF_DIRECT	GO:0051015~actin filament binding	17	1.31072	0.0861823	WDR1, PPP1R9A, MYO16, KBTBD13, ABLIM1, ABLIM3, CAPZB, FRG1, GAS2, ANXA6, XIRP2, CTNNA3, DMD, MYH10, SPTBN1, PLS1, PKNOX2	1073	199	19369	1.54207	1	1	0.99549
GOTERM_MF_DIRECT	GO:0044877~protein-containing complex binding	8	0.616808	0.0863958	LYN, RPTOR, ING2, RAP1A, CAV3, RPS3, ERCC8, ULK1	1073	69	19369	2.0929	1	1	0.99549
GOTERM_MF_DIRECT	GO:0004879~nuclear receptor activity	7	0.539707	0.0881102	THRB, NR5A2, RORC, RORA, NR2F2, NR3C1, NR2E3	1073	56	19369	2.25641	1	1	0.99549

## Sheet: KEGG
Category	Term	Count	%	PValue	Genes	List Total	Pop Hits	Pop Total	Fold Enrichment	Bonferroni	Benjamini	FDR
KEGG_PATHWAY	oas04020:Calcium signaling pathway	35	2.69854	9.28541e-06	CAMK2B, CHRM3, FLT1, CHRM1, PDE1A, PDGFB, TGFA, ADCY2, HTR2A, ADCY8, FGF1, SLC8A1, MYLK4, FGF6, PPP3CA, GRM5, EDNRB, PLCZ1, ERBB4, PDGFD, PDGFC, KDR, FGF23, NTRK2, CAMK1D, NTRK3, HTR5A, GRIN2B, TRDN, ITPKB, SLC8A3, PLCB4, GNAQ, FGFR2, FGF10	579	257	9691	2.27942	0.00301322	0.00301776	0.00288776
KEGG_PATHWAY	oas04015:Rap1 signaling pathway	30	2.31303	3.7821e-05	DOCK4, FLT1, CTNND1, GNAI3, PDGFB, PIK3R3, ADCY2, ADCY8, FGF1, GNAI1, RASGRP3, FGF6, RAP1A, SIPA1L1, PDGFD, PDGFC, AKT3, KDR, FGF23, MAGI1, MAGI2, MAPK14, GRIN2B, PLCB4, PRKD3, GNAQ, RAPGEF2, SKAP1, FGFR2, FGF10	579	218	9691	2.30332	0.0122168	0.00594557	0.00568946
KEGG_PATHWAY	oas04971:Gastric acid secretion	16	1.23362	5.48822e-05	CAMK2B, CHRM3, KCNE2, KCNK10, GNAI3, KCNJ16, ADCY2, ADCY8, ATP1B1, GNAI1, MYLK4, PLCB4, SST, GNAQ, SLC26A7, KCNK2	579	79	9691	3.38987	0.0176791	0.00594557	0.00568946
KEGG_PATHWAY	oas04514:Cell adhesion molecules	24	1.85042	9.63607e-05	CD86, NTNG1, CNTNAP2, CD40, NLGN1, ITGA4, NEGR1, NRXN1, VTCN1, PTPRD, CDH5, NFASC, VCAN, CDH4, ALCAM, SLITRK1, CLDN12, ITGA8, NCAM1, CD226, NRCAM, SIGLEC1, NCAM2, LRRC4C	579	163	9691	2.46441	0.0308334	0.0078293	0.00749204
KEGG_PATHWAY	oas04722:Neurotrophin signaling pathway	20	1.54202	0.000177172	SHC4, CAMK2B, NTRK2, GSK3B, JUN, MAGED1, IRS1, BDNF, NTRK3, PIK3R3, FASLG, MAPK14, FOXO3, RPS6KA5, RAP1A, NTF3, AKT3, SOS1, TP73, MAP3K5	579	127	9691	2.63582	0.0559594	0.0115162	0.0110201
KEGG_PATHWAY	oas01521:EGFR tyrosine kinase inhibitor resistance	16	1.23362	0.000223352	SHC4, GSK3B, PDGFB, PIK3R3, TGFA, NRG1, FOXO3, PDGFD, AKT3, PDGFC, KDR, NF1, SOS1, IL6R, FGFR2, JAK1	579	89	9691	3.00898	0.0700251	0.0115728	0.0110743
KEGG_PATHWAY	oas04540:Gap junction	16	1.23362	0.000253614	GNAI3, PDGFB, ADCY2, HTR2A, ADCY8, GNAI1, TJP1, GJD2, GRM5, PLCB4, GNAQ, PDGFD, PDGFC, PRKG2, SOS1, PRKG1	579	90	9691	2.97555	0.0791286	0.0115728	0.0110743
KEGG_PATHWAY	oas04360:Axon guidance	25	1.92753	0.000301694	CAMK2B, ROBO2, NRP1, GSK3B, SEMA3D, SEMA3A, GNAI3, PIK3R3, SEMA3E, GNAI1, ROBO1, PPP3CA, ABLIM1, ABLIM3, SLIT3, SRGAP2, EPHB2, LRRC4C, PLXNA4, EPHA5, NTNG1, EPHA6, UNC5C, UNC5D, RGMA	579	187	9691	2.23763	0.0934103	0.0115728	0.0110743
KEGG_PATHWAY	oas04010:MAPK signaling pathway	35	2.69854	0.000320478	PTPRR, FLT1, PDGFB, TGFA, ARRB1, FASLG, NLK, FGF1, RASGRP3, FGF6, PPP3CA, RPS6KA5, RAP1A, ERBB4, PDGFD, MKNK1, NTF3, PDGFC, AKT3, KDR, CACNG2, FGF23, MAP3K5, NTRK2, JUN, TGFB2, BDNF, CACNA2D3, MAPK14, TAOK3, NF1, RAPGEF2, SOS1, FGFR2, FGF10	579	306	9691	1.91442	0.0989296	0.0115728	0.0110743
KEGG_PATHWAY	oas04724:Glutamatergic synapse	17	1.31072	0.00125943	GNAI3, GRIK3, GRIK4, ADCY2, GRIK2, PLD1, ADCY8, GRIN2B, GNAI1, GRM3, PPP3CA, GRM5, PLCB4, GRM7, GNAQ, DLGAP1, GRIA4	579	115	9691	2.47424	0.336066	0.0409314	0.0391682
KEGG_PATHWAY	oas04820:Cytoskeleton in muscle cells	27	2.08173	0.00177404	FMN2, ENO1, THBS2, FBLN2, THBS4, SYNE2, MYPN, CAPZB, ANKRD1, XIRP2, MYOZ2, MYH10, SGCG, SPTBN1, DTNA, ITGA4, TMOD4, ANK2, ATP1B1, SGCZ, VCAN, DIAPH2, ACTC1, MYL1, DAAM2, ITGA8, COL6A6	579	236	9691	1.91488	0.438461	0.0524147	0.0501568
KEGG_PATHWAY	oas04151:PI3K-Akt signaling pathway	39	3.00694	0.00241143	GSK3B, FLT1, CHRM1, PHLPP1, IRS1, TNC, PDGFB, TGFA, PIK3R3, FASLG, THBS2, FGF1, FOXO3, THBS4, RPTOR, FGF6, ERBB4, PDGFD, NTF3, PDGFC, AKT3, KDR, IL6R, FGF23, JAK1, MAGI1, NTRK2, ITGA4, BDNF, MAGI2, TSC1, PPP2R3A, G6PC3, ITGA8, COL6A6, PKN2, SOS1, FGFR2, FGF10	579	396	9691	1.64839	0.543726	0.0653097	0.0624963
KEGG_PATHWAY	oas04014:Ras signaling pathway	27	2.08173	0.00300594	SHC4, FLT1, PDGFB, TGFA, PIK3R3, FASLG, PLD1, FGF1, ETS1, RASGRP3, FGF6, RAP1A, PDGFD, NTF3, PDGFC, AKT3, KDR, ABL2, FGF23, NTRK2, BDNF, GRIN2B, NF1, SOS1, RGL2, FGFR2, FGF10	579	245	9691	1.84454	0.624088	0.0751484	0.0719113
KEGG_PATHWAY	oas04022:cGMP-PKG signaling pathway	21	1.61912	0.00332859	PPP1R12A, IRS1, GNAI3, ADCY2, ADCY8, ATP1B1, ADRA2B, SLC8A1, GNAI1, MYLK4, SLC8A3, PPP3CA, RGS2, EDNRB, PLCB4, GNAQ, KCNMA1, KCNMB2, AKT3, PRKG2, PRKG1	579	173	9691	2.03172	0.661624	0.0772709	0.0739423
KEGG_PATHWAY	oas04072:Phospholipase D signaling pathway	19	1.46492	0.00432894	SHC4, DGKB, PDGFB, PIK3R3, ADCY2, TSC1, PLD1, ADCY8, GRM3, DNM3, GRM5, PLCB4, GRM7, PDGFD, AKT3, PDGFC, SOS1, PLPP1, DGKH	579	153	9691	2.07851	0.755847	0.0886961	0.0848754
KEGG_PATHWAY	oas04012:ErbB signaling pathway	13	1.00231	0.00436658	SHC4, CAMK2B, GSK3B, JUN, PIK3R3, TGFA, NRG1, NRG3, ERBB4, NRG4, AKT3, ABL2, SOS1	579	85	9691	2.55985	0.758828	0.0886961	0.0848754
KEGG_PATHWAY	oas04510:Focal adhesion	23	1.77332	0.00594858	SHC4, GSK3B, JUN, FLT1, PPP1R12A, ITGA4, CAV3, PXN, TNC, PDGFB, PIK3R3, EMP1, THBS2, THBS4, MYLK4, RAP1A, PDGFD, AKT3, PDGFC, KDR, ITGA8, COL6A6, SOS1	579	207	9691	1.85972	0.856161	0.113723	0.108824
KEGG_PATHWAY	oas04662:B cell receptor signaling pathway	12	0.925212	0.00691298	LYN, GSK3B, PPP3CA, JUN, INPP5D, AKT3, BLNK, DAPP1, PIK3R3, SOS1, FCGR2B, RASGRP3	579	79	9691	2.5424	0.895076	0.124818	0.119441
KEGG_PATHWAY	oas05414:Dilated cardiomyopathy	14	1.07941	0.0101569	TGFB2, DTNA, ITGA4, CAV3, CACNA2D3, ADCY2, ADCY8, SGCZ, SLC8A1, SLC8A3, ACTC1, ITGA8, CACNG2, SGCG	579	106	9691	2.21061	0.96377	0.173736	0.166252
KEGG_PATHWAY	oas04935:Growth hormone synthesis, secretion and action	15	1.15652	0.0136755	SHC4, GSK3B, IRS1, GNAI3, PIK3R3, ADCY2, SSTR1, MAPK14, ADCY8, GNAI1, PLCB4, SST, GNAQ, AKT3, SOS1	579	122	9691	2.05789	0.988612	0.211919	0.20279
KEGG_PATHWAY	oas04024:cAMP signaling pathway	24	1.85042	0.0142962	CAMK2B, JUN, CHRM1, VIPR2, PPP1R12A, HTR1E, BDNF, GNAI3, HTR1A, PIK3R3, GCG, ADCY2, SSTR1, PLD1, ADCY8, ATP1B1, GRIN2B, GNAI1, RAP1A, SST, AKT3, SOX9, KCNK2, GRIA4	579	237	9691	1.69493	0.990719	0.211919	0.20279
KEGG_PATHWAY	oas04911:Insulin secretion	12	0.925212	0.0151422	CAMK2B, RIMS2, CHRM3, PLCB4, GNAQ, KCNMA1, KCNMB2, KCNN2, GCG, ADCY2, ADCY8, ATP1B1	579	88	9691	2.28238	0.992979	0.211919	0.20279
KEGG_PATHWAY	oas04261:Adrenergic signaling in cardiomyocytes	18	1.38782	0.0154357	CAMK2B, GNAI3, CACNA2D3, ADCY2, PPP2R3A, MAPK14, ADCY8, ATP1B1, SLC8A1, GNAI1, SLC8A3, ACTC1, RPS6KA5, PLCB4, GNAQ, AKT3, CACNG2, KCNK2	579	161	9691	1.87127	0.993627	0.211919	0.20279
KEGG_PATHWAY	oas05211:Renal cell carcinoma	11	0.848111	0.0156494	FLCN, ARNT2, JUN, TGFB2, RAP1A, AKT3, PDGFB, PIK3R3, TGFA, SOS1, ETS1	579	77	9691	2.39107	0.994061	0.211919	0.20279
KEGG_PATHWAY	oas04211:Longevity regulating pathway	12	0.925212	0.0176969	RPTOR, SESN3, IRS1, AKT3, PIK3R3, TSC1, ULK1, ADCY2, FOXO3, ADCY8, PPARGC1A, ATG5	579	90	9691	2.23166	0.996981	0.230059	0.220149
KEGG_PATHWAY	oas00513:Various types of N-glycan biosynthesis	8	0.616808	0.0203598	CHST8, MGAT4C, CHST9, MAN2A1, TUSC3, MGAT4A, MAN1A1, ST3GAL3	579	47	9691	2.84893	0.998751	0.248023	0.237339
KEGG_PATHWAY	oas04923:Regulation of lipolysis in adipocytes	9	0.693909	0.0209434	IRS1, AKT3, GNAI3, PRKG2, PIK3R3, ADCY2, ADCY8, PRKG1, GNAI1	579	58	9691	2.59719	0.998971	0.248023	0.237339
KEGG_PATHWAY	oas04611:Platelet activation	15	1.15652	0.0213682	LYN, PPP1R12A, GNAI3, PIK3R3, ADCY2, MAPK14, ADCY8, GNAI1, MYLK4, RAP1A, PLCB4, GNAQ, AKT3, PRKG2, PRKG1	579	129	9691	1.94622	0.999106	0.248023	0.237339
KEGG_PATHWAY	oas04550:Signaling pathways regulating pluripotency of stem cells	16	1.23362	0.0274318	GSK3B, RIF1, PCGF5, ONECUT1, LIF, PIK3R3, FZD8, LIFR, INHBA, WNT9A, MAPK14, ISL1, ZIC3, AKT3, FGFR2, JAK1	579	146	9691	1.83424	0.999881	0.307425	0.294182
KEGG_PATHWAY	oas05218:Melanoma	10	0.77101	0.0288376	FGF6, PDGFD, AKT3, PDGFC, PDGFB, PIK3R3, MITF, FGF1, FGF23, FGF10	579	73	9691	2.29281	0.999926	0.312408	0.29895
KEGG_PATHWAY	oas05412:Arrhythmogenic right ventricular cardiomyopathy	11	0.848111	0.0337254	SLC8A3, DTNA, CAV3, ITGA4, CACNA2D3, ITGA8, CTNNA3, CACNG2, SGCZ, SLC8A1, SGCG	579	87	9691	2.11623	0.999986	0.353572	0.338342
KEGG_PATHWAY	oas05231:Choline metabolism in cancer	12	0.925212	0.0354711	JUN, DGKB, PDGFD, AKT3, PDGFC, PDGFB, PIK3R3, TSC1, PLD1, SOS1, PLPP1, DGKH	579	100	9691	2.0085	0.999992	0.354836	0.339551
KEGG_PATHWAY	oas05410:Hypertrophic cardiomyopathy	12	0.925212	0.0377611	SLC8A3, TGFB2, ACTC1, DTNA, CAV3, ITGA4, CACNA2D3, ITGA8, CACNG2, SGCZ, SLC8A1, SGCG	579	101	9691	1.98861	0.999996	0.354836	0.339551
KEGG_PATHWAY	oas04713:Circadian entrainment	12	0.925212	0.0377611	CAMK2B, RPS6KA5, PLCB4, GNAQ, GNAI3, PRKG2, ADCY2, ADCY8, GRIN2B, PRKG1, GNAI1, GRIA4	579	101	9691	1.98861	0.999996	0.354836	0.339551
KEGG_PATHWAY	oas00770:Pantothenate and CoA biosynthesis	5	0.385505	0.0388634	PANK3, ALDH1B1, DPYD, GADL1, ENPP3	579	22	9691	3.80397	0.999997	0.354836	0.339551
KEGG_PATHWAY	oas04152:AMPK signaling pathway	14	1.07941	0.0393049	PFKFB4, PFKFB3, IRS1, PIK3R3, TSC1, PPP2R3A, FOXO3, RAB10, CCNA2, RPTOR, G6PC3, AKT3, ULK1, PPARGC1A	579	127	9691	1.84508	0.999998	0.354836	0.339551
KEGG_PATHWAY	oas04150:mTOR signaling pathway	17	1.31072	0.0467621	ATP6V1A, GSK3B, ATP6V1G1, IRS1, PIK3R3, FZD8, TSC1, WNT9A, RPTOR, FLCN, RRAGC, AKT3, ATP6V1B2, ULK1, SLC38A9, LPIN1, SOS1	579	170	9691	1.67375	1	0.410117	0.392451
KEGG_PATHWAY	oas04916:Melanogenesis	12	0.925212	0.0479522	CAMK2B, GSK3B, EDNRB, PLCB4, GNAQ, GNAI3, FZD8, MITF, ADCY2, WNT9A, ADCY8, GNAI1	579	105	9691	1.91285	1	0.410117	0.392451
KEGG_PATHWAY	oas04926:Relaxin signaling pathway	14	1.07941	0.0509995	SHC4, JUN, GNAI3, PIK3R3, ARRB1, ADCY2, MAPK14, ADCY8, GNAI1, RXFP2, EDNRB, PLCB4, AKT3, SOS1	579	132	9691	1.77519	1	0.418844	0.400802
KEGG_PATHWAY	oas04810:Regulation of actin cytoskeleton	22	1.69622	0.0515501	CHRM3, CHRM1, PPP1R12A, ITGA4, PXN, PDGFB, PIK3R3, FGF1, C8B, MYLK4, FGF6, DIAPH2, TMSB4X, PDGFD, AKT3, PDGFC, ITGA8, SOS1, MYH10, FGF23, FGFR2, FGF10	579	241	9691	1.5279	1	0.418844	0.400802
KEGG_PATHWAY	oas04914:Progesterone-mediated oocyte maturation	11	0.848111	0.0561	CCNA2, CCNB2, AKT3, GNAI3, PIK3R3, ADCY2, MAPK14, ADCY8, CPEB2, ANAPC10, GNAI1	579	95	9691	1.93802	1	0.433218	0.414557
KEGG_PATHWAY	oas04068:FoxO signaling pathway	14	1.07941	0.0562838	TGFB2, IRS1, PLK2, BNIP3, PIK3R3, FOXO6, FASLG, NLK, MAPK14, FOXO3, CCNB2, G6PC3, AKT3, SOS1	579	134	9691	1.74869	1	0.433218	0.414557
KEGG_PATHWAY	oas05200:Pathways in cancer	45	3.46955	0.0573181	CAMK2B, NOTCH3, GSK3B, CTBP2, GNAI3, PDGFB, TGFA, PIK3R3, KEAP1, ADCY2, FASLG, ADCY8, PLD1, FGF1, ETS1, GNAI1, RASGRP3, FGF6, RPS6KA5, EDNRB, SUFU, AKT3, CTNNA3, IL6R, FGF23, IL13RA1, RUNX1T1, JAK1, ARNT2, JUN, TGFB2, JAG1, FZD8, MITF, WNT9A, MLH1, PML, CCNA2, BMP2, PLCB4, GNAQ, SOS1, FGFR2, NFE2L2, FGF10	579	580	9691	1.2986	1	0.433218	0.414557
KEGG_PATHWAY	oas04973:Carbohydrate digestion and absorption	7	0.539707	0.0590271	PLCB4, G6PC3, GNAT3, SI, AKT3, PIK3R3, ATP1B1	579	47	9691	2.49282	1	0.435996	0.417215
KEGG_PATHWAY	oas04919:Thyroid hormone signaling pathway	13	1.00231	0.0691517	NOTCH3, GSK3B, NCOA2, THRB, DIO2, PIK3R3, ATP1B1, MED13L, PLCB4, PLCZ1, TBC1D4, MED30, AKT3	579	125	9691	1.7407	1	0.490329	0.469208
KEGG_PATHWAY	oas05224:Breast cancer	15	1.15652	0.0694005	SHC4, NOTCH3, GSK3B, JUN, JAG1, PIK3R3, FZD8, WNT9A, FGF1, FGF6, AKT3, TNFSF11, SOS1, FGF23, FGF10	579	152	9691	1.65172	1	0.490329	0.469208
KEGG_PATHWAY	oas04071:Sphingolipid signaling pathway	13	1.00231	0.0759786	GNAI3, PIK3R3, PPP2R3A, PLD1, MAPK14, SGPP1, GNAI1, PLCB4, GNAQ, AKT3, S1PR3, SPTSSB, MAP3K5	579	127	9691	1.71329	1	0.520031	0.497629
KEGG_PATHWAY	oas04062:Chemokine signaling pathway	18	1.38782	0.0768045	SHC4, LYN, GSK3B, PXN, GNAI3, PIK3R3, ARRB1, ADCY2, FOXO3, ADCY8, GNAI1, FGR, RAP1A, PLCB4, GNAQ, AKT3, DOCK2, SOS1	579	196	9691	1.53712	1	0.520031	0.497629
KEGG_PATHWAY	oas04921:Oxytocin signaling pathway	15	1.15652	0.0854128	CAMK2B, JUN, CAMK1D, PPP1R12A, GNAI3, CACNA2D3, ADCY2, ADCY8, GNAI1, MYLK4, PPP3CA, RGS2, PLCB4, GNAQ, CACNG2	579	157	9691	1.59912	1	0.534019	0.511015
KEGG_PATHWAY	oas05226:Gastric cancer	15	1.15652	0.0854128	SHC4, GSK3B, TGFB2, PIK3R3, FZD8, WNT9A, FGF1, MLH1, FGF6, AKT3, CTNNA3, SOS1, FGF23, FGFR2, FGF10	579	157	9691	1.59912	1	0.534019	0.511015
KEGG_PATHWAY	oas04730:Long-term depression	8	0.616808	0.085443	LYN, GRID2, PLCB4, GNAQ, GNAI3, PRKG2, PRKG1, GNAI1	579	64	9691	2.09218	1	0.534019	0.511015
KEGG_PATHWAY	oas04213:Longevity regulating pathway - multiple species	8	0.616808	0.085443	RPTOR, IRS1, AKT3, PIK3R3, ADCY2, FOXO3, ADCY8, ATG5	579	64	9691	2.09218	1	0.534019	0.511015
KEGG_PATHWAY	oas04310:Wnt signaling pathway	17	1.31072	0.0889955	CAMK2B, GSK3B, JUN, CTBP2, APCDD1L, FZD8, WNT9A, NLK, CXXC4, NKD1, PPP3CA, PORCN, ZNRF3, PLCB4, DAAM2, CSNK2B, BTRC	579	186	9691	1.52977	1	0.545727	0.522219
KEGG_PATHWAY	oas04918:Thyroid hormone synthesis	9	0.693909	0.0923145	DUOX1, PLCB4, GNAQ, DUOXA2, ADCY2, TTF1, ADCY8, ATP1B1, PDIA4	579	78	9691	1.93125	1	0.555597	0.531663
KEGG_PATHWAY	oas04928:Parathyroid hormone synthesis, secretion and action	12	0.925212	0.0976376	PLCB4, GNAQ, MMP17, GNAI3, TNFSF11, ARRB1, ADCY2, PLD1, ADCY8, FGF23, PTHLH, GNAI1	579	119	9691	1.68781	1	0.57695	0.552096
KEGG_PATHWAY	oas04371:Apelin signaling pathway	14	1.07941	0.0996306	HDAC4, NOTCH3, JAG1, GNAI3, ADCY2, ADCY8, SLC8A1, GNAI1, MYLK4, SLC8A3, PLCB4, GNAQ, AKT3, PPARGC1A	579	147	9691	1.59405	1	0.578213	0.553305
