# Supplementary material for: Identification of Candidate Genes and Functional Pathways Associated with Body Size Traits in Hulunbuir Sheep Through GWAS Analysis
Source: Genes (Basel). 2025 Mar 31;16(4):410. doi: 10.3390/genes16040410 (PMC12026710; doi:10.3390/genes16040410)
Supplement: Supplementary file 1 [file genes-16-00410-s001.zip › Table S3Group3KOKEGG.xlsx]

## Sheet: BP
Category	Term	Count	%	PValue	Genes	List Total	Pop Hits	Pop Total	Fold Enrichment	Bonferroni	Benjamini	FDR
GOTERM_BP_DIRECT	GO:0034332~adherens junction organization	12	0.889548	5.08324e-07	CDH5, CDH4, CDH1, CDH22, PCDH15, CDH12, CDH13, ADAM10, CDH9, CDH18, CDH19, CDH7	1089	30	18600	6.83196	0.00102324	0.00102377	0.0010197
GOTERM_BP_DIRECT	GO:0007275~multicellular organism development	25	1.85322	4.01695e-06	NOTCH2, CDH9, CDH7, IGF1R, CDH5, CDH4, SHH, WNT11, ERBB4, CDH1, CDH22, NTRK2, PTCD2, WNT5B, SIAH3, GREB1, STYK1, DKK1, DKK2, CDH12, CDH13, ROR1, MET, CDH18, CDH19	1089	146	18600	2.92464	0.00805751	0.00404507	0.004029
GOTERM_BP_DIRECT	GO:0016339~calcium-dependent cell-cell adhesion via plasma membrane cell adhesion molecules	11	0.815419	6.44788e-06	CDH5, CDH4, CDH1, CDH22, PCDH15, CDH12, CDH13, CDH9, CDH18, CDH19, CDH7	1089	31	18600	6.06061	0.0129021	0.00432868	0.00431148
GOTERM_BP_DIRECT	GO:0007043~cell-cell junction assembly	12	0.889548	1.2527e-05	CDH5, CDH4, CDH1, CDH22, PCDH15, CDH12, PKP2, CDH13, CDH9, CDH18, CDH19, CDH7	1089	40	18600	5.12397	0.024914	0.00630618	0.00628113
GOTERM_BP_DIRECT	GO:0000902~cell morphogenesis	14	1.03781	1.56559e-05	CYFIP2, ARHGEF28, PCDH15, CDH9, CDH7, CDH5, CDH4, CDH1, CDH22, PDPN, CDH12, CDH13, CDH18, CDH19	1089	56	18600	4.26997	0.0310392	0.00630618	0.00628113
GOTERM_BP_DIRECT	GO:0007156~homophilic cell adhesion via plasma membrane adhesion molecules	21	1.55671	4.20291e-05	DSCAM, PCDH9, PCDH11X, PCDH15, PCDH18, CDH9, MYPN, ROBO1, CDH7, CDH5, CDH4, CDH1, CDH22, CDH12, CDHR3, CDH13, FAT3, EMB, DSCAML1, CDH18, CDH19	1089	126	18600	2.84665	0.0811646	0.0141078	0.0140517
GOTERM_BP_DIRECT	GO:0007165~signal transduction	46	3.40993	8.19107e-05	DIRAS3, TENM1, PLPPR1, TENM3, PDE1C, PLPPR4, PLPPR5, FAM13A, RTKN2, ARHGAP19, ARHGAP21, LMBR1, GLRA2, RASSF2, GLRA3, PPP2R5E, CHN2, PDE4B, STAT4, SRGAP2, PDE8B, SRGAP1, STARD13, PPP1R12A, CRADD, MAGI3, MAGI2, GABRA3, ARAP2, RASSF8, RASSF9, ANK3, ARHGAP26, OLFM4, GABRG1, MOB3C, ARHGAP31, CDK6, IL1RAPL2, DLC1, IL1RAPL1, GRB2, PDE5A, RIN2, CSNK1G1, BEX5	1089	424	18600	1.85301	0.152085	0.0235669	0.0234733
GOTERM_BP_DIRECT	GO:0007411~axon guidance	18	1.33432	0.000135723	SEMA5A, CYFIP2, EPHA4, EPHA7, DSCAM, SEMA6D, UNC5C, MYPN, ROBO1, EFNB2, CXCL12, LMX1A, CHL1, CNTN1, EMB, SLIT2, DSCAML1, EPHA3	1089	106	18600	2.90036	0.239185	0.0341684	0.0340327
GOTERM_BP_DIRECT	GO:0071542~dopaminergic neuron differentiation	5	0.370645	0.000353331	NR4A2, SFRP1, CDNF, RSPO2, TSHR	1089	7	18600	12.1999	0.509207	0.0765632	0.0762591
GOTERM_BP_DIRECT	GO:0006885~regulation of pH	6	0.444774	0.000380155	SLC9A4, EDNRB, SLC9A6, SLC9A8, SLC9A9, SLC9A1	1089	12	18600	8.53994	0.535028	0.0765632	0.0762591
GOTERM_BP_DIRECT	GO:0006357~regulation of transcription by RNA polymerase II	94	6.96812	0.00044538	ZNF451, BARHL2, CSRNP3, PRDM5, JMJD1C, ZBTB20, PRDM2, RORB, RBPJ, ETS1, CHD1, GLI3, SALL3, TRPS1, ANKRD1, BBX, EPC1, BBS7, ANKRD2, ZNF644, PITX2, ZNF521, TP63, VRTN, TEAD4, FOXD2, ZHX2, KLF12, MSX2, TSC22D3, TSC22D2, ESX1, EBF1, ETV4, ARID1B, FOXP2, RUNX2, FOXP1, PIAS1, TOX3, ZEB2, NR5A2, TAL2, LMX1A, TFDP2, TBL1XR1, TFEC, TFAM, HOXB1, ATF6, CREB5, HOXD1, ZNF518B, SATB2, TSHZ2, LEF1, FOXK1, FOXO3…	1089	1128	18600	1.42332	0.592289	0.0815451	0.0812212
GOTERM_BP_DIRECT	GO:0007399~nervous system development	18	1.33432	0.00107142	SEMA5A, MYLIP, NTRK2, PRPS1, RBFOX1, NRN1, NRSN1, DSCAM, FMR1, SEMA6D, PTEN, CABLES1, NRG1, APC, WDPCP, SLIT2, SRGAP2, MET	1089	126	18600	2.43998	0.88456	0.17982	0.179106
GOTERM_BP_DIRECT	GO:0046839~phospholipid dephosphorylation	6	0.444774	0.00172265	PLPP4, PLPPR1, PLPPR4, EPHX2, PLPPR5, PLPP3	1089	16	18600	6.40496	0.968958	0.245123	0.244149
GOTERM_BP_DIRECT	GO:0021953~central nervous system neuron differentiation	4	0.296516	0.00182564	NR4A2, BRINP2, LMX1A, BMPR1B	1089	5	18600	13.6639	0.974782	0.245123	0.244149
GOTERM_BP_DIRECT	GO:0098962~regulation of postsynaptic neurotransmitter receptor activity	4	0.296516	0.00182564	DLGAP1, DLGAP2, BEGAIN, DLGAP4	1089	5	18600	13.6639	0.974782	0.245123	0.244149
GOTERM_BP_DIRECT	GO:0006468~protein phosphorylation	41	3.03929	0.00206668	SCYL3, LRRK2, PRKCZ, AURKB, ABR, NUAK1, RPS6KA5, ERBB4, RPS6KC1, FYN, STK32A, MAP3K7, PRKG1, MAPK4, SRPK2, ACVR1, MAP3K2, EPHA4, CDKL3, NTRK2, CDKL4, EPHA7, MAP3K1, DAPK1, RIPK2, PLK2, STYK1, DCLK2, LMTK2, PRKCA, TGFBR2, CDK6, PRKD3, ADCK1, TAOK1, ROR1, TRIB1, BMPR1B, MET, FRK, EPHA3	1089	425	18600	1.64771	0.984495	0.260144	0.25911
GOTERM_BP_DIRECT	GO:0016055~Wnt signaling pathway	14	1.03781	0.0029037	TLE4, WWOX, ZRANB1, WNT5B, CUL3, AXIN2, PKD2, CXXC4, APC, RNF138, ROR1, GPC4, WLS, CSNK1G1	1089	93	18600	2.57117	0.997139	0.331288	0.329972
GOTERM_BP_DIRECT	GO:0043547~positive regulation of GTPase activity	13	0.963677	0.00312369	DOCK6, DOCK9, RALGAPA2, DOCK7, ARAP2, RASGRP1, ABR, ADCYAP1, CHN2, XCL1, RAPGEF5, SOS1, RGL2	1089	83	18600	2.67516	0.998165	0.331288	0.329972
GOTERM_BP_DIRECT	GO:0006470~protein dephosphorylation	16	1.18606	0.00312536	PTPRU, PTPRR, PTPRQ, PTEN, PTPRM, PTPN11, PTPRJ, CDC25C, PPM1E, PTPRD, PTPRB, DUSP10, PPP4R2, PTPRA, PPP2R5E, PTPN5	1089	116	18600	2.35585	0.998172	0.331288	0.329972
GOTERM_BP_DIRECT	GO:0007420~brain development	13	0.963677	0.00345497	ZFHX3, ZFHX2, CXCR4, UNC5C, VAX1, PBX1, TGFBR2, UGP2, CNTN1, CNTN3, ZNF335, ADGRL2, ADGRL3	1089	84	18600	2.64332	0.999061	0.347916	0.346534
GOTERM_BP_DIRECT	GO:0007169~cell surface receptor protein tyrosine kinase signaling pathway	14	1.03781	0.00384431	SHC4, EPHA4, NTRK2, EPHA7, STYK1, IGF1R, ERBB4, DOK5, DOK6, FYN, ROR1, MET, FRK, EPHA3	1089	96	18600	2.49082	0.999572	0.362601	0.361161
GOTERM_BP_DIRECT	GO:0050680~negative regulation of epithelial cell proliferation	6	0.444774	0.00396089	BMP4, SFRP1, CDK6, DUSP10, TRIM24, PEX2	1089	19	18600	5.39365	0.999662	0.362601	0.361161
GOTERM_BP_DIRECT	GO:0071233~cellular response to L-leucine	4	0.296516	0.00895061	RPTOR, SESN3, SESN1, UBR2	1089	8	18600	8.53994	1	0.70898	0.706164
GOTERM_BP_DIRECT	GO:0048167~regulation of synaptic plasticity	6	0.444774	0.00943899	RIMS2, PLK2, F2R, UBE3A, ERC1, ERC2	1089	23	18600	4.45562	1	0.70898	0.706164
GOTERM_BP_DIRECT	GO:0071805~potassium ion transmembrane transport	10	0.74129	0.0096055	KCNV1, KCND2, KCNB1, KCNK12, KCNH8, KCNN2, PKD2, TMEM38B, KCNK2, KCNH1	1089	62	18600	2.75482	1	0.70898	0.706164
GOTERM_BP_DIRECT	GO:0030335~positive regulation of cell migration	11	0.815419	0.00975854	FAM83H, SEMA5A, CXCL12, FZD4, SEMA6D, MGAT5, PDPN, F2R, PDGFC, CDH13, IGF1R	1089	73	18600	2.57368	1	0.70898	0.706164
GOTERM_BP_DIRECT	GO:0060687~regulation of branching involved in prostate gland morphogenesis	3	0.222387	0.00985673	BMP4, SFRP1, ESR1	1089	3	18600	17.0799	1	0.70898	0.706164
GOTERM_BP_DIRECT	GO:0032651~regulation of interleukin-1 beta production	3	0.222387	0.00985673	F2R, CCR7, S1PR3	1089	3	18600	17.0799	1	0.70898	0.706164
GOTERM_BP_DIRECT	GO:0071880~adenylate cyclase-activating adrenergic receptor signaling pathway	6	0.444774	0.0113603	HTR1B, ADRB2, ADRA1B, HTR4, ADRA2A, DRD5	1089	24	18600	4.26997	1	0.761023	0.758
GOTERM_BP_DIRECT	GO:0086010~membrane depolarization during action potential	5	0.370645	0.0120307	SCN11A, SCN8A, SCN9A, SCN7A, SCN2A	1089	16	18600	5.33747	1	0.761023	0.758
GOTERM_BP_DIRECT	GO:0048854~brain morphogenesis	4	0.296516	0.0128475	BBS1, SLC4A10, FOXO3, PAFAH1B1	1089	9	18600	7.59106	1	0.761023	0.758
GOTERM_BP_DIRECT	GO:0060976~coronary vasculature development	4	0.296516	0.0128475	BMP4, KCNJ8, SMAD6, ADAMTS6	1089	9	18600	7.59106	1	0.761023	0.758
GOTERM_BP_DIRECT	GO:0070593~dendrite self-avoidance	4	0.296516	0.0128475	DSCAM, EMB, DSCAML1, MYPN	1089	9	18600	7.59106	1	0.761023	0.758
GOTERM_BP_DIRECT	GO:0007097~nuclear migration	4	0.296516	0.0128475	SYNE3, SYNE2, SYNE1, PAFAH1B1	1089	9	18600	7.59106	1	0.761023	0.758
GOTERM_BP_DIRECT	GO:0030509~BMP signaling pathway	10	0.74129	0.0142528	BMP4, ACVR1, SFRP1, BMP2, SMAD9, BMPR1B, SMAD6, GDF6, BMP6, RGMA	1089	66	18600	2.58786	1	0.808392	0.805181
GOTERM_BP_DIRECT	GO:0030182~neuron differentiation	12	0.889548	0.0145552	SHH, WNT11, WNT5B, IRX5, LMX1A, HOXD1, ACSL4, VAX1, MET, RUNX2, LNX2, LHX8	1089	89	18600	2.30291	1	0.808392	0.805181
GOTERM_BP_DIRECT	GO:0007155~cell adhesion	22	1.63084	0.0148513	EGFL7, JUP, PRKCE, THBS2, NPNT, ATP1B1, THBS1, GPATCH8, PARD3B, FER, CHL1, PARD3, ADAM23, ITGA11, SPP1, ITGA7, ITGBL1, ITGB8, NCAM1, ITGA6, CD24, FREM1	1089	215	18600	1.74771	1	0.808392	0.805181
GOTERM_BP_DIRECT	GO:0120162~positive regulation of cold-induced thermogenesis	6	0.444774	0.0159656	PDGFC, ESRRG, OXT, ADRB2, OGT, TSHR	1089	26	18600	3.94151	1	0.846179	0.842818
GOTERM_BP_DIRECT	GO:0090263~positive regulation of canonical Wnt signaling pathway	8	0.593032	0.016665	FRAT1, SFRP1, TBL1XR1, RSPO2, GPC5, DKK2, WLS, CSNK1G1	1089	46	18600	2.97042	1	0.860597	0.857178
GOTERM_BP_DIRECT	GO:0070588~calcium ion transmembrane transport	8	0.593032	0.018623	SLC24A1, TRPC5, SLC24A3, EDNRB, KCNJ8, ITPR2, ATP2B2, SLC24A5	1089	47	18600	2.90722	1	0.930855	0.927158
GOTERM_BP_DIRECT	GO:0051660~establishment of centrosome localization	3	0.222387	0.0189499	PARD3, MAD2L1, PARD3B	1089	4	18600	12.8099	1	0.930855	0.927158
GOTERM_BP_DIRECT	GO:0006511~ubiquitin-dependent protein catabolic process	17	1.26019	0.0194152	MYLIP, CUL7, ANKIB1, NDFIP1, USP38, SIAH3, CUL3, NEDD4L, UBE4B, UBE3A, UCHL5, HERC5, RNF144B, HECTD1, PSMA1, TTC3, CACUL1	1089	155	18600	1.87328	1	0.931005	0.927307
GOTERM_BP_DIRECT	GO:0030154~cell differentiation	32	2.37213	0.0203196	SEMA5A, NOTCH2, DLX2, THRB, LRRK2, NR2C2, RASGRP1, ETS1, CAND1, NHS, FYN, SLIT2, RXRG, NTRK2, FOXD2, PRKCH, SEMA6D, CAV1, SMAD9, NRG1, TYK2, SMAD6, ETV4, QKI, TGFBR2, BMP4, SFRP1, BMP2, ID4, TDRD12, FGF12, FRK	1089	360	18600	1.51821	1	0.951715	0.947934
GOTERM_BP_DIRECT	GO:0048146~positive regulation of fibroblast proliferation	5	0.370645	0.0222917	CTC1, CDK6, PLA2G2C, PDGFC, ESR1	1089	19	18600	4.49471	1	0.995878	0.991922
GOTERM_BP_DIRECT	GO:0051453~regulation of intracellular pH	5	0.370645	0.0222917	SLC4A9, SLC9A6, SLC9A8, SLC4A10, SLC9A1	1089	19	18600	4.49471	1	0.995878	0.991922
GOTERM_BP_DIRECT	GO:0023052~signaling	4	0.296516	0.0231184	DLGAP1, DLGAP2, APPL2, DLGAP4	1089	11	18600	6.21087	1	0.995878	0.991922
GOTERM_BP_DIRECT	GO:0098609~cell-cell adhesion	14	1.03781	0.0232404	ROBO2, JUP, DCC, CHL1, ITGA11, PDPN, CNTN1, PKP2, ITGA7, CNTN3, ITGA6, ICOS, NEO1, SDK2	1089	120	18600	1.99265	1	0.995878	0.991922
GOTERM_BP_DIRECT	GO:0006644~phospholipid metabolic process	7	0.518903	0.0246245	PLPP4, PLA2G12B, PLPPR1, PLA2G2C, PLPPR4, PLPPR5, PLPP3	1089	39	18600	3.06562	1	1	0.996523
GOTERM_BP_DIRECT	GO:0090090~negative regulation of canonical Wnt signaling pathway	10	0.74129	0.0260822	TLE4, SFRP1, APC, TPBG, NPHP4, AXIN2, FOXO3, DKK1, DKK2, DACT1	1089	73	18600	2.33971	1	1	0.996523
GOTERM_BP_DIRECT	GO:0044331~cell-cell adhesion mediated by cadherin	4	0.296516	0.0295093	CDH5, CDH1, PCDH15, CDH13	1089	12	18600	5.6933	1	1	0.996523
GOTERM_BP_DIRECT	GO:0032435~negative regulation of proteasomal ubiquitin-dependent protein catabolic process	4	0.296516	0.0295093	USP38, OGT, FHIT, UCHL5	1089	12	18600	5.6933	1	1	0.996523
GOTERM_BP_DIRECT	GO:0006164~purine nucleotide biosynthetic process	4	0.296516	0.0295093	PRPS2, PRPS1, PRPS1L1, PFAS	1089	12	18600	5.6933	1	1	0.996523
GOTERM_BP_DIRECT	GO:0007216~G protein-coupled glutamate receptor signaling pathway	4	0.296516	0.0295093	GRM3, GRM5, DAGLA, HOMER3	1089	12	18600	5.6933	1	1	0.996523
GOTERM_BP_DIRECT	GO:0099553~trans-synaptic signaling by endocannabinoid, modulating synaptic transmission	3	0.222387	0.030366	GRM5, CNR1, F2R	1089	5	18600	10.2479	1	1	0.996523
GOTERM_BP_DIRECT	GO:1902043~positive regulation of extrinsic apoptotic signaling pathway via death domain receptors	3	0.222387	0.030366	SFRP1, BMPR1B, ZSWIM2	1089	5	18600	10.2479	1	1	0.996523
GOTERM_BP_DIRECT	GO:0009156~ribonucleoside monophosphate biosynthetic process	3	0.222387	0.030366	PRPS2, PRPS1, PRPS1L1	1089	5	18600	10.2479	1	1	0.996523
GOTERM_BP_DIRECT	GO:0038007~netrin-activated signaling pathway	3	0.222387	0.030366	UNC5A, UNC5C, UNC5D	1089	5	18600	10.2479	1	1	0.996523
GOTERM_BP_DIRECT	GO:0099509~regulation of presynaptic cytosolic calcium ion concentration	3	0.222387	0.030366	CALB2, SV2B, CNR1	1089	5	18600	10.2479	1	1	0.996523
GOTERM_BP_DIRECT	GO:0060070~canonical Wnt signaling pathway	10	0.74129	0.0304584	SFRP1, EDNRB, WNT11, WNT5B, JUP, FZD4, LEF1, RSPO2, PLPP3, FOXO3	1089	75	18600	2.27732	1	1	0.996523
GOTERM_BP_DIRECT	GO:0009966~regulation of signal transduction	7	0.518903	0.0307691	UGCG, IGFBPL1, LRRK2, IGFBP7, GPC4, STK32A, GPC6	1089	41	18600	2.91608	1	1	0.996523
GOTERM_BP_DIRECT	GO:0007409~axonogenesis	6	0.444774	0.0366796	ACTBL2, SLITRK1, PLPPR4, DOCK7, SLITRK6, SLITRK5	1089	32	18600	3.20248	1	1	0.996523
GOTERM_BP_DIRECT	GO:0007416~synapse assembly	4	0.296516	0.0367308	CDH1, SLITRK1, SLITRK6, ADGRL3	1089	13	18600	5.25535	1	1	0.996523
GOTERM_BP_DIRECT	GO:1905606~regulation of presynapse assembly	4	0.296516	0.0367308	LRFN5, SLITRK1, SLITRK6, SLITRK5	1089	13	18600	5.25535	1	1	0.996523
GOTERM_BP_DIRECT	GO:0019228~neuronal action potential	5	0.370645	0.0423662	SCN11A, SCN8A, SCN9A, SCN7A, SCN2A	1089	23	18600	3.71302	1	1	0.996523
GOTERM_BP_DIRECT	GO:0042445~hormone metabolic process	3	0.222387	0.0438028	BBS1, PRLHR, DDO	1089	6	18600	8.53994	1	1	0.996523
GOTERM_BP_DIRECT	GO:0003148~outflow tract septum morphogenesis	3	0.222387	0.0438028	BMP4, SMAD6, TGFBR2	1089	6	18600	8.53994	1	1	0.996523
GOTERM_BP_DIRECT	GO:0006893~Golgi to plasma membrane transport	4	0.296516	0.0447671	RABEP1, EXOC6B, STXBP6, CCDC93	1089	14	18600	4.87997	1	1	0.996523
GOTERM_BP_DIRECT	GO:0007005~mitochondrion organization	7	0.518903	0.0458616	PTCD2, ADCK1, CAV2, MTX3, RAB38, PUM2, CEP89	1089	45	18600	2.65687	1	1	0.996523
GOTERM_BP_DIRECT	GO:0007010~cytoskeleton organization	7	0.518903	0.0502411	FGD3, ABLIM1, ZRANB1, ABLIM3, CDC42BPA, SYNE2, SYNE1	1089	46	18600	2.59911	1	1	0.996523
GOTERM_BP_DIRECT	GO:0007200~phospholipase C-activating G protein-coupled receptor signaling pathway	7	0.518903	0.0502411	PTGDR2, F2R, GPR55, GPR139, HTR2A, ADRA1B, ESR1	1089	46	18600	2.59911	1	1	0.996523
GOTERM_BP_DIRECT	GO:0016477~cell migration	13	0.963677	0.0508527	VAV3, ZRANB1, CUL3, WWC1, PIK3C2A, APC, ITGBL1, ITGB8, GPC5, GPC4, MET, GPC6, DOCK1	1089	121	18600	1.83503	1	1	0.996523
GOTERM_BP_DIRECT	GO:0050804~modulation of chemical synaptic transmission	6	0.444774	0.0512878	GRIA1, GRID2, NLGN1, GRIN3A, FYN, GRIK2	1089	35	18600	2.92798	1	1	0.996523
GOTERM_BP_DIRECT	GO:0045444~fat cell differentiation	4	0.296516	0.0535955	BBS1, KCNJ8, TMEM120A, SMAD6	1089	15	18600	4.55464	1	1	0.996523
GOTERM_BP_DIRECT	GO:0005978~glycogen biosynthetic process	4	0.296516	0.0535955	UGP2, PPP1R3C, GBE1, AGL	1089	15	18600	4.55464	1	1	0.996523
GOTERM_BP_DIRECT	GO:0006883~intracellular sodium ion homeostasis	4	0.296516	0.0535955	SCNN1G, ATP12A, ATP1B1, SLC9A1	1089	15	18600	4.55464	1	1	0.996523
GOTERM_BP_DIRECT	GO:0060395~SMAD protein signal transduction	7	0.518903	0.0548681	BMP4, BMP2, SMAD9, SMAD6, GDF6, BMP6, TGFBR2	1089	47	18600	2.54381	1	1	0.996523
GOTERM_BP_DIRECT	GO:0045197~establishment or maintenance of epithelial cell apical/basal polarity	5	0.370645	0.0552409	NOTCH2, CRB1, MTCL1, PARD3, PARD3B	1089	25	18600	3.41598	1	1	0.996523
GOTERM_BP_DIRECT	GO:0050821~protein stabilization	8	0.593032	0.055602	TBRG1, PYURF, RASSF2, CDC37, MDM4, TRIM37, ATP1B1, PIGY	1089	59	18600	2.31592	1	1	0.996523
GOTERM_BP_DIRECT	GO:1905475~regulation of protein localization to membrane	3	0.222387	0.0589852	GPC5, GPC4, GPC6	1089	7	18600	7.31995	1	1	0.996523
GOTERM_BP_DIRECT	GO:0071391~cellular response to estrogen stimulus	3	0.222387	0.0589852	SFRP1, TRIM24, ESR1	1089	7	18600	7.31995	1	1	0.996523
GOTERM_BP_DIRECT	GO:1904646~cellular response to amyloid-beta	3	0.222387	0.0589852	FYN, ADRB2, IGF1R	1089	7	18600	7.31995	1	1	0.996523
GOTERM_BP_DIRECT	GO:0007219~Notch signaling pathway	9	0.667161	0.0625971	NOTCH2, MAML2, MIB2, ADAM10, S1PR3, MAML3, RBPJ, TP63, TGFBR2	1089	73	18600	2.10574	1	1	0.996523
GOTERM_BP_DIRECT	GO:0051056~regulation of small GTPase mediated signal transduction	4	0.296516	0.0631873	SIPA1L1, RALGAPA2, CHN2, ARHGAP19	1089	16	18600	4.26997	1	1	0.996523
GOTERM_BP_DIRECT	GO:0035329~hippo signaling	4	0.296516	0.0631873	TEAD4, WWTR1, WWOX, AMOT	1089	16	18600	4.26997	1	1	0.996523
GOTERM_BP_DIRECT	GO:0045944~positive regulation of transcription by RNA polymerase II	30	2.22387	0.0646455	CD40, THRB, CRTC1, PRDM5, UBE3A, ADRB2, BRCA1, GABPB1, NR2C2, MEOX1, SLC9A1, ALX1, RXRG, PPARGC1B, ZBTB7C, WWTR1, WWOX, BCL11B, JUP, LMO4, LMO3, SMARCA2, BMP4, ADCYAP1, KAT2B, TBL1XR1, TFEC, CDH13, SSBP2, BMPR1B	1089	369	18600	1.38861	1	1	0.996523
GOTERM_BP_DIRECT	GO:0043410~positive regulation of MAPK cascade	7	0.518903	0.0648694	CAV2, DOK5, DOK6, IGF1, ADRB2, ADRA1B, IGF1R	1089	49	18600	2.43998	1	1	0.996523
GOTERM_BP_DIRECT	GO:0032496~response to lipopolysaccharide	6	0.444774	0.0688429	DUSP10, KCNJ8, F2R, CCR7, TRIB1, SMAD6	1089	38	18600	2.69682	1	1	0.996523
GOTERM_BP_DIRECT	GO:1902600~proton transmembrane transport	8	0.593032	0.0691465	ATP6V1A, SLC9A4, SLC9A6, SLC9A8, SLC9A9, SLC4A10, ATP12A, SLC9A1	1089	62	18600	2.20386	1	1	0.996523
GOTERM_BP_DIRECT	GO:0010976~positive regulation of neuron projection development	5	0.370645	0.0699832	CAMK1D, CNTN1, FYN, ROR1, EPHA3	1089	27	18600	3.16294	1	1	0.996523
GOTERM_BP_DIRECT	GO:0051726~regulation of cell cycle	9	0.667161	0.0711003	TBRG1, RGCC, TFDP2, MBIP, CABLES1, TSC1, MDM4, NF2, UCHL5	1089	75	18600	2.04959	1	1	0.996523
GOTERM_BP_DIRECT	GO:0060348~bone development	4	0.296516	0.0735094	PDGFC, BBX, TMEM38B, SULF1	1089	17	18600	4.0188	1	1	0.996523
GOTERM_BP_DIRECT	GO:0010467~gene expression	6	0.444774	0.0753457	EDNRB, KCNJ8, CUL3, CNTN1, FYN, HS2ST1	1089	39	18600	2.62768	1	1	0.996523
GOTERM_BP_DIRECT	GO:0008340~determination of adult lifespan	3	0.222387	0.0756634	KCNJ8, SCN2A, TP63	1089	8	18600	6.40496	1	1	0.996523
GOTERM_BP_DIRECT	GO:0035725~sodium ion transmembrane transport	7	0.518903	0.0758682	SCNN1G, SCN11A, SCN8A, SLC6A15, SCN9A, SCN7A, SCN2A	1089	51	18600	2.3443	1	1	0.996523
GOTERM_BP_DIRECT	GO:0001649~osteoblast differentiation	5	0.370645	0.0780355	BMP4, SFRP1, RSPO2, SPP1, BMPR1B	1089	28	18600	3.04998	1	1	0.996523
GOTERM_BP_DIRECT	GO:0035023~regulation of Rho protein signal transduction	4	0.296516	0.0845248	EPS8, STARD13, ARHGEF28, DLC1	1089	18	18600	3.79553	1	1	0.996523
GOTERM_BP_DIRECT	GO:0051209~release of sequestered calcium ion into cytosol	4	0.296516	0.0845248	PLCB4, ITPR2, HTR2A, PKD2	1089	18	18600	3.79553	1	1	0.996523
GOTERM_BP_DIRECT	GO:0071230~cellular response to amino acid stimulus	4	0.296516	0.0845248	RPTOR, CUL3, PDGFC, LAMTOR5	1089	18	18600	3.79553	1	1	0.996523
GOTERM_BP_DIRECT	GO:0030036~actin cytoskeleton organization	12	0.889548	0.0847192	DIAPH2, STARD13, DAAM1, THSD7B, ACTN2, DLC1, FLNB, FLNC, NF2, PDLIM5, PFN2, AMOT	1089	118	18600	1.73694	1	1	0.996523
GOTERM_BP_DIRECT	GO:0045893~positive regulation of DNA-templated transcription	16	1.18606	0.0856556	KMT2A, FZD4, F2R, FOXK1, ARID1B, ESR1, UCHL5, TBX15, HMBOX1, SFRP1, RYBP, NFIL3, CDH1, TBX21, SPP1, TFAM	1089	174	18600	1.57056	1	1	0.996523
GOTERM_BP_DIRECT	GO:0015914~phospholipid transport	5	0.370645	0.0865277	PRELID2, PITPNM3, PITPNB, ATP11B, ATP9B	1089	29	18600	2.94481	1	1	0.996523
GOTERM_BP_DIRECT	GO:0033627~cell adhesion mediated by integrin	5	0.370645	0.0865277	ITGA11, ITGA7, ITGBL1, ITGB8, ITGA6	1089	29	18600	2.94481	1	1	0.996523
GOTERM_BP_DIRECT	GO:0007204~positive regulation of cytosolic calcium ion concentration	7	0.518903	0.0878566	ADCYAP1, PTGDR2, F2R, CCR8, CCR7, ADRA1B, ESR1	1089	53	18600	2.25583	1	1	0.996523
GOTERM_BP_DIRECT	GO:0048856~anatomical structure development	6	0.444774	0.0893076	EGFL7, ZEB2, TFAP2D, HECTD1, NR2C2, RXRG	1089	41	18600	2.4995	1	1	0.996523
GOTERM_BP_DIRECT	GO:0033674~positive regulation of kinase activity	6	0.444774	0.0893076	NTRK2, ERBB4, STYK1, ROR1, MET, IGF1R	1089	41	18600	2.4995	1	1	0.996523
GOTERM_BP_DIRECT	GO:1990573~potassium ion import across plasma membrane	6	0.444774	0.0893076	KCNJ6, KCNJ8, ATP12A, ATP1B1, SLC12A8, KCNJ3	1089	41	18600	2.4995	1	1	0.996523
GOTERM_BP_DIRECT	GO:0006015~5-phosphoribose 1-diphosphate biosynthetic process	3	0.222387	0.0936108	PRPS2, PRPS1, PRPS1L1	1089	9	18600	5.6933	1	1	0.996523
GOTERM_BP_DIRECT	GO:0030518~nuclear receptor-mediated steroid hormone signaling pathway	3	0.222387	0.0936108	ESRRB, ESRRG, ESR1	1089	9	18600	5.6933	1	1	0.996523
GOTERM_BP_DIRECT	GO:0098719~sodium ion import across plasma membrane	3	0.222387	0.0936108	SCNN1G, SLC9A6, SLC9A1	1089	9	18600	5.6933	1	1	0.996523
GOTERM_BP_DIRECT	GO:0007189~adenylate cyclase-activating G protein-coupled receptor signaling pathway	10	0.74129	0.0936931	ADGRE1, ADCYAP1, GPR26, CNR1, ADGRB1, ADRB2, ADCY8, ADGRL2, TSHR, ADGRL3	1089	93	18600	1.83655	1	1	0.996523
GOTERM_BP_DIRECT	GO:0019722~calcium-mediated signaling	5	0.370645	0.0954469	CHRM3, EDNRB, SGCD, RCAN2, CCR7	1089	30	18600	2.84665	1	1	0.996523
GOTERM_BP_DIRECT	GO:0030307~positive regulation of cell growth	4	0.296516	0.0961935	RPTOR, SFRP1, DDX49, ADAM10	1089	19	18600	3.59577	1	1	0.996523

## Sheet: CC
Category	Term	Count	%	PValue	Genes	List Total	Pop Hits	Pop Total	Fold Enrichment	Bonferroni	Benjamini	FDR
GOTERM_CC_DIRECT	GO:0098978~glutamatergic synapse	23	1.70497	6.91765e-09	FZD4, CUL3, PLPPR4, CADPS, ADAM10, UBE3A, LRFN5, GRIN3A, PCLO, ACTBL2, SLITRK1, CNR1, SYT10, DLGAP1, HOMER3, RGS7BP, GPC4, SCN2A, OGT, CACNG3, DLGAP2, DLGAP4, ADGRL3	1137	95	20655	4.39814	3.30663e-06	3.30664e-06	3.21671e-06
GOTERM_CC_DIRECT	GO:0016342~catenin complex	14	1.03781	1.63708e-07	JUP, PCDH15, CDH9, CDH7, CDH5, CDH4, APC, CDH1, CDH22, CDH12, CDH13, FAT3, CDH18, CDH19	1137	41	20655	6.2031	7.82494e-05	3.91262e-05	3.80621e-05
GOTERM_CC_DIRECT	GO:0030424~axon	24	1.7791	2.26071e-05	NTRK2, SYT2, DSCAM, KCNB1, FMR1, HTR2A, MYPN, SYT7, ROBO1, IGF1R, SHTN1, ABR, PCLO, ACTBL2, SCN11A, CHL1, SCN8A, SCN9A, CNTN1, SCN7A, EMB, SCN2A, DSCAML1, ADGRL3	1137	160	20655	2.72493	0.0107481	0.00360207	0.0035041
GOTERM_CC_DIRECT	GO:0005912~adherens junction	19	1.40845	6.96892e-05	JUP, PCDH15, CDH9, PARD3B, AJAP1, CDH7, CDH5, CDH4, CDH1, PARD3, CDH22, CDH12, PKP2, CDH13, PGM5, NF2, PDLIM5, CDH18, CDH19	1137	117	20655	2.95007	0.0327638	0.00832786	0.00810137
GOTERM_CC_DIRECT	GO:0098839~postsynaptic density membrane	12	0.889548	0.000119786	GRIA1, LRFN2, GRID2, GRM5, DAGLA, SLITRK1, PLPPR4, ATP2B2, RGS7BP, GRIK2, SORCS3, CACNG3	1137	53	20655	4.11311	0.0556525	0.00940978	0.00915387
GOTERM_CC_DIRECT	GO:0005737~cytoplasm	251	18.6064	0.000122086	CYFIP2, ERRFI1, PID1, PITPNB, CBLB, RBPJ, SMC2, FRAT1, RASSF2, PPP4R2, TRIM24, HOMER3, KIF21A, RBFOX1, PRKCH, DAPK1, MTUS2, PRKCA, WDR72, KIAA1217, SHTN1, PRKD3, CDC37, PRKCQ, WDPCP, TRIB1, PFN2, ENPEP, PARPBP, NEDD4L, IQGAP2, HIF1A, PRKCZ, LDHB, NUAK1, CEP192, ATG5, VPS16, WWTR1, ZRANB1, DTNA, ARPP21, SPHKAP, JUP, SIAH3, PLK2, MICAL3, NFATC2, LNPEP, NMI, BTBD10, MEX3C, PUM2, ID4, TRMT11, BEX5, D…	1137	3681	20655	1.23872	0.0566903	0.00940978	0.00915387
GOTERM_CC_DIRECT	GO:0043005~neuron projection	27	2.00148	0.0001378	CYFIP2, PCSK1, TENM1, NRSN1, PLPPR1, TENM3, NTM, MCHR2, GLRA2, GLRA3, NPBWR1, PRLHR, BBS7, OPCML, EPHA4, EPHA7, GABRA3, LSAMP, GABRG1, ADCYAP1, GRIN3A, PICK1, CDH13, RGS7BP, NF2, ADGRL2, EPHA3	1137	215	20655	2.28134	0.0637502	0.00940978	0.00915387
GOTERM_CC_DIRECT	GO:0045211~postsynaptic membrane	17	1.26019	0.000334295	GRIA1, CHRM3, GRID2, DAGLA, KCND3, KCNB1, GABRA3, GRIK2, GPHN, GLRA2, GRIN3A, GLRA3, KCNMA1, CNTN1, SRGAP2, GPR158, SHANK2	1137	110	20655	2.80751	0.147703	0.0199742	0.0194309
GOTERM_CC_DIRECT	GO:0005769~early endosome	17	1.26019	0.00116325	EPHA4, F2R, CXCR4, TBC1D2B, ADRB2, RAB22A, CLCN5, RABEP1, CLCN4, RABEP2, RPS6KC1, RAB38, NF2, EPHA3, WLS, TBC1D16, VPS16	1137	123	20655	2.51078	0.426707	0.0580421	0.0564635
GOTERM_CC_DIRECT	GO:0005886~plasma membrane	229	16.9755	0.00121427	ERRFI1, CPNE8, THSD7B, CPNE5, CPNE4, CBLB, HTR4, RXFP1, ANTXR1, EPS8, EDNRB, RASSF2, SCN11A, HOMER3, WLS, ACVR1, EPHA4, EPHA7, PRKCH, UNC5A, ACTN2, PRKCE, SLC6A15, UNC5C, ADGRA3, PRKCA, ACSL4, UNC5D, PHKA2, KEL, ADGRB1, PRKCQ, WDPCP, KCNQ5, EPHA3, GPM6A, ENPEP, NRN1, TMEM63C, PCDH15, PCDH18, FLRT2, NPBWR1, PDGFC, KCNN2, STXBP6, DTNA, FZD4, APCDD1L, RPE65, GRIN3A, FAT3, GRB2, NOX5, SCN2A, RGL2, XK…	1137	3449	20655	1.20617	0.440534	0.0580421	0.0564635
GOTERM_CC_DIRECT	GO:0099572~postsynaptic specialization	4	0.296516	0.00152592	DLGAP1, DLGAP2, GPHN, DLGAP4	1137	5	20655	14.533	0.518066	0.0663082	0.0645049
GOTERM_CC_DIRECT	GO:0005856~cytoskeleton	30	2.22387	0.00172892	FRMPD4, SYNE2, SYNE1, FGD3, ARHGAP21, SGCD, SNTG1, NPHP4, KIF21A, PLEKHH1, TRIM67, MYLIP, JUP, PRKCE, MICAL3, KLHL3, TYK2, ARHGAP26, CDC42BPA, SHTN1, FRMD5, FER, ACTBL2, PPP2R2B, KIF4A, CFAP58, PICK1, WDPCP, BBOF1, NF2	1137	294	20655	1.8537	0.562701	0.0688686	0.0669956
GOTERM_CC_DIRECT	GO:0005901~caveola	8	0.593032	0.00217268	CAV2, CAV1, F2R, CDH13, HTR2A, ADRA1B, LRP8, TGFBR2	1137	34	20655	4.27441	0.646429	0.0798877	0.077715
GOTERM_CC_DIRECT	GO:0043197~dendritic spine	10	0.74129	0.00369759	GRIA1, ABR, GPM6A, PALMD, KCND3, FMR1, PTEN, KCNN2, SRGAP2, SHANK2	1137	57	20655	3.18706	0.82979	0.123202	0.119851
GOTERM_CC_DIRECT	GO:0098982~GABA-ergic synapse	6	0.444774	0.00386617	LRFN5, PCLO, CNR1, SST, KCND3, SLITRK1	1137	20	20655	5.44987	0.843016	0.123202	0.119851
GOTERM_CC_DIRECT	GO:0016328~lateral plasma membrane	11	0.815419	0.00430048	CHRM3, SLC22A3, SLC4A9, MTCL1, CDH1, KCNB1, SLC4A10, LEPR, ATP1B1, TSHR, SLC9A1	1137	69	20655	2.89607	0.872554	0.128477	0.124983
GOTERM_CC_DIRECT	GO:0045202~synapse	25	1.85322	0.00474152	CYFIP2, CHRM3, NLGN1, HTR4, GLS, BEGAIN, RIMS2, CALB2, GLRA2, GLRA3, CHN2, PHACTR1, GPC4, GPC6, DRD5, DTNA, DSCAM, GABRA3, F2R, HTR1B, SYT7, GABRG1, DSCAML1, CBLN2, CEP89	1137	246	20655	1.84616	0.896877	0.13332	0.129695
GOTERM_CC_DIRECT	GO:0043235~receptor complex	14	1.03781	0.00585577	NOTCH2, NTRK2, LRP1, STYK1, IL31RA, ADRB2, TGFBR2, IGF1R, GPRC5B, ERBB4, LEPR, ROR1, BMPR1B, MET	1137	107	20655	2.37689	0.939631	0.155503	0.151274
GOTERM_CC_DIRECT	GO:0005794~Golgi apparatus	41	3.03929	0.00767704	GALNT14, CUL7, GALNT16, CUL3, AP4E1, ADRB2, ZDHHC1, MANEA, HS2ST1, RASSF2, CAND1, SLC39A9, MGAT5, SPP1, RAB28, RABAC1, TXNDC8, CLASP2, ST3GAL3, CLVS1, WWOX, NDFIP1, CAV2, ATRNL1, CAV1, SLC35E3, SORCS1, SMAD6, SULF1, ESR1, CLCN5, CLCN4, PROC, RAB37, VAPB, SLC9A8, CCDC170, RAB38, GRB2, GALNTL6, NUCB2	1137	488	20655	1.52626	0.974872	0.193138	0.187886
GOTERM_CC_DIRECT	GO:0045121~membrane raft	10	0.74129	0.0107934	DPP4, DLC1, CAV1, PDPN, FAS, CBLB, FYN, CD24, SLC9A1, TGFBR2	1137	67	20655	2.71138	0.994413	0.23584	0.229425
GOTERM_CC_DIRECT	GO:0048788~cytoskeleton of presynaptic active zone	4	0.296516	0.0108534	RIMS2, PCLO, ERC1, ERC2	1137	9	20655	8.07388	0.994573	0.23584	0.229425
GOTERM_CC_DIRECT	GO:0042734~presynaptic membrane	8	0.593032	0.0108545	RIMS2, CNR1, FMR1, ADAM23, CNTN1, RGS7BP, GRIK2, SCN2A	1137	45	20655	3.22955	0.994576	0.23584	0.229425
GOTERM_CC_DIRECT	GO:0000139~Golgi membrane	28	2.07561	0.0130302	PCSK1, C20H6ORF89, GALNT14, GALNT16, PITPNB, SLC35B1, XYLT2, MANEA, LITAF, RASGRP1, UGCG, ARHGAP21, SHH, CUX1, MGAT5, ST8SIA6, WLS, SEC16B, SLC35A3, WSCD1, CAV2, CAV1, ADAM10, B3GALT5, CLCN5, SLC9A8, CHST4, B4GALT4	1137	311	20655	1.63554	0.998107	0.270802	0.263437
GOTERM_CC_DIRECT	GO:0034702~monoatomic ion channel complex	7	0.518903	0.0166544	KCNJ6, KCNJ8, KCNK12, KCNH8, PKD2, KCNJ3, KCNH1	1137	38	20655	3.34641	0.999674	0.313253	0.304734
GOTERM_CC_DIRECT	GO:0043025~neuronal cell body	11	0.815419	0.0167262	GPM6A, GRIN3A, NRSN1, KCND3, FMR1, TBX21, SLC4A10, UNC5C, KCNN2, ROBO1, PAFAH1B1	1137	84	20655	2.37891	0.999685	0.313253	0.304734
GOTERM_CC_DIRECT	GO:0008305~integrin complex	6	0.444774	0.0170389	ITGA11, ITGA7, ITGBL1, ITGB8, ITGA6, GPATCH8	1137	28	20655	3.89276	0.999729	0.313253	0.304734
GOTERM_CC_DIRECT	GO:0001518~voltage-gated sodium channel complex	5	0.370645	0.0181796	SCN11A, SCN8A, SCN9A, SCN7A, SCN2A	1137	19	20655	4.78059	0.999845	0.321846	0.313093
GOTERM_CC_DIRECT	GO:0030659~cytoplasmic vesicle membrane	7	0.518903	0.0355982	ARHGAP21, IYD, MYOF, DYSF, ZPLD1, PKD2, WLS	1137	45	20655	2.82586	1	0.607713	0.591185
GOTERM_CC_DIRECT	GO:0048471~perinuclear region of cytoplasm	19	1.40845	0.0401116	PPP1R16B, NDFIP1, CAV2, FMR1, PRKCE, CAV1, SYNE2, MYO16, PUM2, SYNE1, SHTN1, CDH1, SLC39A9, TAOK1, PDE4B, PICK1, NF2, ATP9B, MAD2L1	1137	209	20655	1.65148	1	0.628492	0.611399
GOTERM_CC_DIRECT	GO:0000118~histone deacetylase complex	5	0.370645	0.0401443	TBL1XR1, JMJD1C, HDAC9, RCOR2, PHF21A	1137	24	20655	3.78463	1	0.628492	0.611399
GOTERM_CC_DIRECT	GO:0016607~nuclear speck	15	1.11193	0.04076	PPP1R16B, DENND1B, MSX2, MAML2, GPATCH2, RBM4, HECTD1, CWC22, SPOP, SRSF3, SNRPB2, MAML3, PLCB1, ZC3H13, FBXL4	1137	152	20655	1.79272	1	0.628492	0.611399
GOTERM_CC_DIRECT	GO:0005925~focal adhesion	11	0.815419	0.0569436	ACTBL2, FLRT2, ACTN2, CAV2, DLC1, CAV1, ITGBL1, ITGB8, ARHGAP26, CORO2B, TNS1	1137	103	20655	1.94008	1	0.850596	0.827462
GOTERM_CC_DIRECT	GO:0030175~filopodium	6	0.444774	0.0610578	SHTN1, GPM6A, ACTN2, PDPN, UNC5C, NF2	1137	39	20655	2.7948	1	0.876463	0.852626
GOTERM_CC_DIRECT	GO:0005654~nucleoplasm	59	4.37361	0.0656503	BNC2, MAML2, FMR1, CBLB, CTDSPL2, CMIP, SMC2, RPTOR, RASSF2, DUSP10, PPP4R2, XPO6, TRIM24, SLC16A7, MACROD2, NUDT16, TP63, ZHX2, ARID1B, UCHL5, SCNN1G, TFDP2, TFEC, SBDS, NAF1, MAML3, HOXB1, EPHA3, HPGD, HOXD1, FOXO3, SLC9A1, TBRG1, WRN, CAND1, ZMAT3, MBIP, ZNF789, HIVEP2, JAZF1, RUNX1T1, CTC1, SMARCE1, MAP3K2, EGR2, OSBPL7, CENPW, IRF2BP2, DEK, NMI, MYO16, ALDH6A1, IBTK, CDK6, GRB2, MDM4, OGT, M…	1137	863	20655	1.24196	1	0.876463	0.852626
GOTERM_CC_DIRECT	GO:0009986~cell surface	21	1.55671	0.0659881	EGFL7, NLGN1, FZD4, F2R, ADAM10, SULF1, ANTXR1, MMP9, LRFN2, SFRP1, LRFN5, TMX3, PDGFC, RSPO2, SLITRK6, ITGBL1, ITGB8, ZPLD1, GPC5, GPC4, GPC6	1137	253	20655	1.50787	1	0.876463	0.852626
GOTERM_CC_DIRECT	GO:0002080~acrosomal membrane	3	0.222387	0.0678434	CAV2, CCDC136, SPACA1	1137	8	20655	6.81234	1	0.876463	0.852626
GOTERM_CC_DIRECT	GO:0034464~BBSome	3	0.222387	0.0678434	BBS1, BBS9, BBS7	1137	8	20655	6.81234	1	0.876463	0.852626
GOTERM_CC_DIRECT	GO:0070161~anchoring junction	4	0.296516	0.0730636	DPP4, ARHGAP21, SCIN, CXCR4	1137	18	20655	4.03694	1	0.910003	0.885254
GOTERM_CC_DIRECT	GO:0005634~nucleus	264	19.5701	0.0742471	ERRFI1, GABPB1, RBPJ, GPATCH8, PSMD8, ZC3H12C, RASSF2, PPP4R2, SAP130, TRIM24, BBX, DPF3, PWWP2A, EPC1, ACAD11, TP63, RBFOX1, DAPK1, SFMBT1, PRKCE, SFMBT2, ESX1, EBF1, MTUS2, LDOC1, SND1, RUNX2, MTAP, TFAM, HOXB1, NEIL1, TRIB1, ATF6, PARPBP, CTBP2, MAGED1, HOXD1, SYCP2L, TSHZ2, PRDM13, TXN, HIF1A, ZNHIT6, PRDM16, ALX1, HIVEP2, NHEJ1, PPARGC1B, ZBTB7C, CTC1, WWTR1, ZRANB1, PHC2, XRCC4, BCL11B, JUP…	1137	4419	20655	1.08529	1	0.910003	0.885254
GOTERM_CC_DIRECT	GO:0090575~RNA polymerase II transcription regulator complex	6	0.444774	0.0790334	NR5A2, TFDP2, NFIL3, LMO4, RXRG, E2F7	1137	42	20655	2.59518	1	0.912017	0.887213
GOTERM_CC_DIRECT	GO:0001725~stress fiber	6	0.444774	0.0790334	ABLIM1, PPP1R12A, DAAM1, ABLIM3, LIMCH1, PDLIM5	1137	42	20655	2.59518	1	0.912017	0.887213
GOTERM_CC_DIRECT	GO:0030136~clathrin-coated vesicle	5	0.370645	0.0801354	SGIP1, ADAM10, SNAP91, CLVS1, PICALM	1137	30	20655	3.0277	1	0.912017	0.887213
GOTERM_CC_DIRECT	GO:0016514~SWI/SNF complex	4	0.296516	0.0833543	SMARCE1, BCL7C, ARID1B, SMARCA2	1137	19	20655	3.82447	1	0.913917	0.889061
GOTERM_CC_DIRECT	GO:0002189~ribose phosphate diphosphokinase complex	3	0.222387	0.0841262	PRPS2, PRPS1, PRPS1L1	1137	9	20655	6.05541	1	0.913917	0.889061
GOTERM_CC_DIRECT	GO:0030425~dendrite	13	0.963677	0.0883048	CHRM3, HTR1E, FZD4, MAGI2, UNC5C, HTR2A, PRSS12, GPHN, CALB2, ADGRB1, FYN, HOMER3, HAP1	1137	141	20655	1.6749	1	0.937993	0.912483
GOTERM_CC_DIRECT	GO:0032590~dendrite membrane	4	0.296516	0.0942242	DAGLA, KCNB1, GABRA3, GABRG1	1137	20	20655	3.63325	1	0.948836	0.923031
GOTERM_CC_DIRECT	GO:0017053~transcription repressor complex	4	0.296516	0.0942242	TBL1XR1, DEPDC1, MDM4, JAZF1	1137	20	20655	3.63325	1	0.948836	0.923031
GOTERM_CC_DIRECT	GO:0014069~postsynaptic density	9	0.667161	0.0952806	FMR1, ADGRB1, PTEN, PICK1, ADAM10, FYN, HOMER3, SRGAP2, SHANK2	1137	85	20655	1.92348	1	0.948836	0.923031
GOTERM_CC_DIRECT	GO:0072686~mitotic spindle	6	0.444774	0.0995249	NUDCD2, TFDP2, TBL1XR1, CUL3, MAD2L1, CLASP2	1137	45	20655	2.42216	1	0.970875	0.944471

## Sheet: MF
Category	Term	Count	%	PValue	Genes	List Total	Pop Hits	Pop Total	Fold Enrichment	Bonferroni	Benjamini	FDR
GOTERM_MF_DIRECT	GO:0005515~protein binding	194	14.381	2.0711e-08	FRMPD4, TRIL, GABPB1, RXFP1, GLS, SMC2, TRIM24, TP63, TNS1, EPHA4, EPHA7, UNC5A, UNC5C, ADGRA3, WDR72, ANK3, UNC5D, SNTN, FNDC1, PARD3, WDPCP, ASTN2, EPHA3, TMTC2, NEDD4L, PRDM13, PRKCZ, FLRT2, PRDM16, CMYA5, ZBTB7C, WWTR1, PHC2, STARD13, WDR59, LRRN2, PLK2, MICAL3, BTBD10, NOL10, GRB2, SCN2A, FBXL4, ROBO2, SPAG16, HERPUD2, PTPRU, CD40, PTPRQ, PTPRM, WDR46, MYOM2, ROBO1, SMG6, RPTOR, PCLO, SIPA1L…	1119	2288	19369	1.46765	1.82255e-05	1.82257e-05	1.81842e-05
GOTERM_MF_DIRECT	GO:0045296~cadherin binding	16	1.18606	8.61624e-06	JUP, PCDH15, PTPRJ, CDH9, CDH7, CDH5, PTPRB, CDH4, CDH1, CDH22, CDH12, PKP2, CDH13, FAT3, CDH18, CDH19	1119	70	19369	3.95639	0.00755365	0.00379115	0.00378253
GOTERM_MF_DIRECT	GO:0005509~calcium ion binding	65	4.81838	6.92697e-05	PCDH11X, DYSF, CBLB, PKD2, CDH9, CDH7, ADGRE1, CALB2, CDH5, RAB44, CDH4, SHH, CDH1, SLC12A8, EGFL7, PLA2G12B, ACTN2, HEG1, ANXA13, NPNT, PLCB4, MMRN1, VSNL1, STIM2, MYL1, GPD2, CDH12, CDHR3, CDH13, LALBA, MCTP2, PLCB1, PPEF1, CDH18, CDH19, NOTCH2, CRB1, LRP1, PCDH15, THBS2, THBS1, LRP8, PCDH18, RASGRP1, CDH22, SPOCK1, SLIT2, SYT2, GCA, PCDH9, PLA2G2C, SUSD1, KCNIP4, SULF1, SYT7, DLK1, SMOC2, CAPN…	1119	677	19369	1.66189	0.0591386	0.0203191	0.0202729
GOTERM_MF_DIRECT	GO:0005096~GTPase activator activity	23	1.70497	0.000414233	SEC23A, STARD13, RABGAP1, RALGAPA2, ARHGAP19, ARAP2, RASAL2, IQGAP2, ARHGAP26, STXBP5L, ABR, ARHGAP21, ARHGAP31, RGS2, RABEP1, SIPA1L1, RABEP2, CHN2, DLC1, SRGAP2, RIN2, SRGAP1, TBC1D16	1119	173	19369	2.30122	0.305526	0.0911313	0.0909241
GOTERM_MF_DIRECT	GO:0098632~cell-cell adhesion mediator activity	7	0.518903	0.00199845	NTNG1, DSCAM, CNTN1, CNTN3, EMB, DSCAML1, MYPN	1119	24	19369	5.04852	0.828024	0.321492	0.320761
GOTERM_MF_DIRECT	GO:0005248~voltage-gated sodium channel activity	6	0.444774	0.00219199	SCN11A, SCN8A, SCN9A, SCN7A, SCN2A, PKD2	1119	17	19369	6.10913	0.855007	0.321492	0.320761
GOTERM_MF_DIRECT	GO:0044325~transmembrane transporter binding	11	0.815419	0.00273321	RIMS2, STAC, ACTN2, KCNB1, KCND3, FMR1, KCNE5, CAV1, FHL1, PDE4B, FYN	1119	62	19369	3.07099	0.910051	0.343603	0.342822
GOTERM_MF_DIRECT	GO:0019901~protein kinase binding	20	1.48258	0.00317217	MAP3K2, ERRFI1, PPP1R12A, CAV2, CAV1, ADAM10, UNC5C, FOXO3, ATP1B1, ESR1, RPTOR, IBTK, GPRC5B, RGCC, ACTBL2, CDC37, RB1CC1, CRY1, CEP192, FAM83A	1119	165	19369	2.09809	0.938943	0.348939	0.348146
GOTERM_MF_DIRECT	GO:0004725~protein tyrosine phosphatase activity	12	0.889548	0.00410078	PTPRD, PTPRU, PTPRB, PTPRR, PTPRA, PTPRQ, PTEN, PTPRM, PTPN11, PTPRJ, CDC25C, PTPN5	1119	76	19369	2.73303	0.973113	0.372673	0.371826
GOTERM_MF_DIRECT	GO:0046872~metal ion binding	127	9.41438	0.00423492	HDDC2, ZNF451, PRDM5, XYLT2, JMJD1C, F13A1, GPATCH8, RIMS2, ZC3H12C, SALL3, LIPI, DPF3, ZNF326, TGM6, PDE8B, TP63, TNS1, ACVR1, NSF, MYLIP, PRKCH, LMO4, LIMCH1, LMO3, PRKCE, EBF1, ADAM10, FOXP2, FOXP1, KEL, LMX1A, PRKD3, ADAM12, PRKCQ, PDE1C, ARHGEF28, TSHZ2, GMPR, CACNA1D, ADAMTS12, PRKCZ, GLIS1, PHF21A, PHF21B, ZNF789, CACNA1S, HIVEP2, ZC3H13, HMGCLL1, BPTF, EGR2, ZRANB1, BCL11B, STAC, SIAH3, M…	1119	1738	19369	1.26483	0.976118	0.372673	0.371826
GOTERM_MF_DIRECT	GO:0015385~sodium:proton antiporter activity	5	0.370645	0.00518579	SLC9A4, SLC9A6, SLC9A8, SLC9A9, SLC9A1	1119	13	19369	6.65739	0.989698	0.414863	0.41392
GOTERM_MF_DIRECT	GO:0008270~zinc ion binding	62	4.596	0.00686977	THRB, GDA, CPXM2, MTR, RORB, BRCA1, LITAF, RBM4, PTER, PEG10, TRPS1, TRIM24, ZNF385D, CA8, SCAPER, TRIM67, PARP1, PRKCA, PEX2, MMP9, ADAMTS20, PIAS1, RNF144B, NR5A2, MEP1B, PGR, NEIL1, PDZRN3, ENPEP, SEC23A, KMT2A, UBR2, NR2C2, CXXC4, ZMAT3, ZMAT4, ZSWIM6, ZSWIM5, RXRG, VAT1L, ZSWIM2, BPTF, PHC2, ZFHX3, CA10, ZFHX2, MAP3K1, DTNA, ANKIB1, ESRRB, ERAP1, MIB2, LNPEP, ESRRG, ESR1, ZFHX4, NR4A2, ZZZ3,…	1119	767	19369	1.39918	0.99768	0.469254	0.468187
GOTERM_MF_DIRECT	GO:0004697~diacylglycerol-dependent serine/threonine kinase activity	5	0.370645	0.00693216	PRKCH, PRKD3, PRKCQ, PRKCA, PRKCZ	1119	14	19369	6.18186	0.997805	0.469254	0.468187
GOTERM_MF_DIRECT	GO:1904315~transmitter-gated monoatomic ion channel activity involved in regulation of postsynaptic membrane potential	7	0.518903	0.00907708	GRIA1, GRID2, GRIN3A, GLRA3, GABRA3, GRIK2, GABRG1	1119	32	19369	3.78639	0.999673	0.570559	0.569262
GOTERM_MF_DIRECT	GO:0140658~ATP-dependent chromatin remodeler activity	7	0.518903	0.0105648	CHD9, ERCC6L2, ATRX, CHD6, CHD3, SMARCA2, CHD1	1119	33	19369	3.67165	0.999913	0.6198	0.618391
GOTERM_MF_DIRECT	GO:0008195~phosphatidate phosphatase activity	5	0.370645	0.0114946	PLPP4, PLPPR1, PLPPR4, PLPPR5, PLPP3	1119	16	19369	5.40913	0.999962	0.632202	0.630765
GOTERM_MF_DIRECT	GO:0005085~guanyl-nucleotide exchange factor activity	21	1.55671	0.0131446	VAV3, DOCK6, DENND1B, PLEKHG1, ARHGEF37, DOCK9, ARHGEF28, DOCK7, KNDC1, RASGRP1, FGD3, ABR, MADD, ARHGEF4, ARHGEF1, RAPGEF5, SOS1, RIN2, DOCK1, RGL2, LAMTOR5	1119	202	19369	1.79947	0.999991	0.671826	0.670299
GOTERM_MF_DIRECT	GO:0005546~phosphatidylinositol-4,5-bisphosphate binding	7	0.518903	0.0140433	GSDMC, SCIN, ACTN2, SYT10, STXBP6, SNAP91, PICALM	1119	35	19369	3.46184	0.999996	0.671826	0.670299
GOTERM_MF_DIRECT	GO:0004879~nuclear receptor activity	9	0.667161	0.0145053	NR4A2, THRB, NR5A2, ESRRB, ESRRG, RORB, NR2C2, RXRG, ESR1	1119	56	19369	2.78184	0.999997	0.671826	0.670299
GOTERM_MF_DIRECT	GO:0042802~identical protein binding	33	2.44626	0.0153366	HPGD, CUL3, SLC9A1, IGF1R, UGP2, NFIL3, CDH1, CNR1, MBIP, SLC16A7, FYN, HOMER3, GPR139, TMEM38B, MAP3K7, TNPO3, TP63, FAM83A, ACTN2, CRYBB2, NMI, SMAD6, ESR1, SFRP1, PLPP4, GRIN3A, GNPDA1, MEP1B, CCDC6, CDH13, NAF1, CD69, LNX2	1119	371	19369	1.53963	0.999999	0.674811	0.673277
GOTERM_MF_DIRECT	GO:0034056~estrogen response element binding	4	0.296516	0.0169487	ESRRB, TRIM24, ESRRG, ESR1	1119	10	19369	6.92368	1	0.677308	0.675769
GOTERM_MF_DIRECT	GO:0004672~protein kinase activity	19	1.40845	0.0172679	MAP3K2, SRPK2, SCYL3, MAP3K1, LRRK2, STYK1, DCLK2, LMTK2, QRSL1, AURKB, NUAK1, RASSF2, RPS6KC1, ADCK1, TAOK1, TRIM24, ROR1, AVP, TRIB1	1119	181	19369	1.81699	1	0.677308	0.675769
GOTERM_MF_DIRECT	GO:0098882~structural constituent of presynaptic active zone	3	0.222387	0.018472	PCLO, ERC1, ERC2	1119	4	19369	12.9819	1	0.677308	0.675769
GOTERM_MF_DIRECT	GO:0070728~L-leucine binding	3	0.222387	0.018472	SESN3, SESN1, UBR2	1119	4	19369	12.9819	1	0.677308	0.675769
GOTERM_MF_DIRECT	GO:0005544~calcium-dependent phospholipid binding	8	0.593032	0.0215747	CPNE8, SYT2, CPNE5, CPNE4, SYT10, ANXA13, DYSF, SYT7	1119	49	19369	2.82599	1	0.759429	0.757703
GOTERM_MF_DIRECT	GO:0000977~RNA polymerase II transcription regulatory region sequence-specific DNA binding	18	1.33432	0.0236387	BARHL2, TFAP2D, MSX2, ZNF518B, ESX1, CDC5L, PRDM2, HIF1A, GLIS1, NPAS3, TFDP2, LMX1A, TRPS1, PRDM16, BBX, ALX1, ZNF521, LHX8	1119	174	19369	1.79061	1	0.790334	0.788538
GOTERM_MF_DIRECT	GO:0042803~protein homodimerization activity	20	1.48258	0.0272122	PRPS1, TENM1, ZHX2, TENM3, CSF1, FZD4, CAV2, FMR1, ADAM10, ADRB2, TBX15, GRPEL1, VAPB, HOOK1, SYT10, PDGFC, TRIM37, NUDT16, SRGAP2, MAD2L1	1119	204	19369	1.69698	1	0.790334	0.788538
GOTERM_MF_DIRECT	GO:0005520~insulin-like growth factor binding	4	0.296516	0.028506	IGFBPL1, IGFBP7, IGF2R, IGF1R	1119	12	19369	5.76973	1	0.790334	0.788538
GOTERM_MF_DIRECT	GO:0031490~chromatin DNA binding	7	0.518903	0.0290784	TOX3, ATRX, JMJD1C, FOXO3, LEMD3, OGT, KDM6A	1119	41	19369	2.95523	1	0.790334	0.788538
GOTERM_MF_DIRECT	GO:0008013~beta-catenin binding	7	0.518903	0.0290784	APC, TBL1XR1, CDH1, FOXO3, ESR1, MED12L, AJAP1	1119	41	19369	2.95523	1	0.790334	0.788538
GOTERM_MF_DIRECT	GO:0008273~calcium, potassium:sodium antiporter activity	3	0.222387	0.0296158	SLC24A1, SLC24A3, SLC24A5	1119	5	19369	10.3855	1	0.790334	0.788538
GOTERM_MF_DIRECT	GO:0005042~netrin receptor activity	3	0.222387	0.0296158	UNC5A, UNC5C, UNC5D	1119	5	19369	10.3855	1	0.790334	0.788538
GOTERM_MF_DIRECT	GO:0005524~ATP binding	103	7.63529	0.0296375	CCT8L2, ATP12A, SMC2, IGF1R, HELB, RPS6KA5, KIF21A, PLXNC1, STK32A, MAP3K7, ACVR1, NSF, DDX18, EPHA4, CDKL3, EPHA7, CDKL4, PRKCH, DAPK1, PRKCE, LMTK2, ATP11B, PRKCA, RUNX2, PRKD3, KIF16B, SUCLG2, PRKCQ, ROR1, TRIB1, EPHA3, CSNK1G1, ATP6V1A, ABCB5, ABCB9, PRKCZ, PGS1, NUAK1, VARS2, SRPK2, PLK2, XRCC2, DCLK2, SMARCA2, FER, CDK6, ADCK1, KIF4A, TDRD12, BMPR1B, SCYL3, DDX49, CHD9, LRRK2, CHD6, CHD3, P…	1119	1472	19369	1.21117	1	0.790334	0.788538
GOTERM_MF_DIRECT	GO:0043565~sequence-specific DNA binding	18	1.33432	0.0329416	ZNF451, THRB, CSRNP3, HOXD1, ESRRB, FOXK1, ESRRG, FOXN3, FOXO3, ETS1, ETV4, ESR1, FOXP2, TSN, FOXP1, NR5A2, TRPS1, PGR	1119	181	19369	1.72136	1	0.852607	0.850669
GOTERM_MF_DIRECT	GO:0008017~microtubule binding	20	1.48258	0.0351734	MTCL1, C22H10ORF90, MTUS2, DNM3, REEP1, EML5, CENPE, DIAPH2, OPA1, APC, PRC1, VAPB, KIF16B, HOOK1, KIF4A, CCDC170, SBDS, KIF21A, KIF2B, CLASP2	1119	210	19369	1.6485	1	0.86783	0.865857
GOTERM_MF_DIRECT	GO:0004115~3',5'-cyclic-AMP phosphodiesterase activity	4	0.296516	0.0355021	PDE1C, PDE4B, PDE7B, PDE8B	1119	13	19369	5.32591	1	0.86783	0.865857
GOTERM_MF_DIRECT	GO:0003779~actin binding	19	1.40845	0.0396319	ACTN2, LIMCH1, MICAL3, SYNE2, MYO16, SYNE1, EPS8, ABLIM1, DIAPH2, ABLIM3, DAAM1, HOOK1, PICK1, PHACTR1, NF2, PDLIM5, RAI14, VPS16, PFN2	1119	199	19369	1.65264	1	0.942597	0.940455
GOTERM_MF_DIRECT	GO:0050699~WW domain binding	3	0.222387	0.0427427	SCNN1G, NDFIP1, TP63	1119	6	19369	8.6546	1	0.989831	0.987581
GOTERM_MF_DIRECT	GO:0106310~protein serine kinase activity	8	0.593032	0.048544	PRKCH, RPS6KA5, RIPK2, PRKCE, PLK2, PRKCA, CDC42BPA, MAP3K7	1119	58	19369	2.38748	1	1	0.998862
GOTERM_MF_DIRECT	GO:0030145~manganese ion binding	6	0.444774	0.0542229	NUDT7, MGAT5, NUDT16, PEPD, PPEF1, SMG6	1119	36	19369	2.88487	1	1	0.998862
GOTERM_MF_DIRECT	GO:0071949~FAD binding	6	0.444774	0.0542229	LDHD, MICAL3, CRY1, DHCR24, XDH, DDO	1119	36	19369	2.88487	1	1	0.998862
GOTERM_MF_DIRECT	GO:0039706~co-receptor binding	3	0.222387	0.0575871	BMP4, DKK1, DKK2	1119	7	19369	7.41823	1	1	0.998862
GOTERM_MF_DIRECT	GO:1902282~voltage-gated potassium channel activity involved in ventricular cardiac muscle cell action potential repolarization	3	0.222387	0.0575871	KCNJ8, KCND3, KCNE5	1119	7	19369	7.41823	1	1	0.998862
GOTERM_MF_DIRECT	GO:0004993~G protein-coupled serotonin receptor activity	5	0.370645	0.0599566	CHRM3, HTR1E, HTR1B, HTR2A, HTR4	1119	26	19369	3.32869	1	1	0.998862
GOTERM_MF_DIRECT	GO:0042277~peptide binding	5	0.370645	0.0599566	MAS1, ENPEP, ERAP1, GNRHR, LNPEP	1119	26	19369	3.32869	1	1	0.998862
GOTERM_MF_DIRECT	GO:0003707~nuclear steroid receptor activity	4	0.296516	0.0611759	ESRRB, PGR, ESRRG, RXRG	1119	16	19369	4.3273	1	1	0.998862
GOTERM_MF_DIRECT	GO:0015035~protein-disulfide reductase activity	4	0.296516	0.0611759	TMX3, TXN, TXNDC8, ENOX1	1119	16	19369	4.3273	1	1	0.998862
GOTERM_MF_DIRECT	GO:0005102~signaling receptor binding	15	1.11193	0.0645392	EGFL7, WNT5B, PLA2G2C, FGG, F2R, NRG1, PKD2, NRIP1, PDPN, RSPO2, FYN, HAP1, NXPH1, FRK, BEX5	1119	155	19369	1.67508	1	1	0.998862
GOTERM_MF_DIRECT	GO:0016922~nuclear receptor binding	3	0.222387	0.0739073	SMARCE1, TRIM24, CRY1	1119	8	19369	6.49095	1	1	0.998862
GOTERM_MF_DIRECT	GO:0016594~glycine binding	3	0.222387	0.0739073	GLRA2, GRIN3A, GLRA3	1119	8	19369	6.49095	1	1	0.998862
GOTERM_MF_DIRECT	GO:0015386~potassium:proton antiporter activity	3	0.222387	0.0739073	SLC9A6, SLC9A8, SLC9A1	1119	8	19369	6.49095	1	1	0.998862
GOTERM_MF_DIRECT	GO:0005516~calmodulin binding	11	0.815419	0.0814056	PPP3CA, CAMK1D, FAS, KCNN2, TRPV1, SCN2A, IQGAP2, PLCB1, PHKA2, SLC9A1, KCNH1	1119	105	19369	1.81335	1	1	0.998862
GOTERM_MF_DIRECT	GO:0004749~ribose phosphate diphosphokinase activity	3	0.222387	0.0914839	PRPS2, PRPS1, PRPS1L1	1119	9	19369	5.76973	1	1	0.998862
GOTERM_MF_DIRECT	GO:0017147~Wnt-protein binding	5	0.370645	0.0919453	SFRP1, FZD4, APCDD1L, ROR1, WLS	1119	30	19369	2.88487	1	1	0.998862
GOTERM_MF_DIRECT	GO:0005262~calcium channel activity	6	0.444774	0.0926722	SLC24A1, SLC24A3, GRIN3A, TRPV1, PKD2, SLC24A5	1119	42	19369	2.47274	1	1	0.998862
GOTERM_MF_DIRECT	GO:0019955~cytokine binding	4	0.296516	0.0932838	FZD4, LEPR, IL31RA, CXCR4	1119	19	19369	3.64404	1	1	0.998862
GOTERM_MF_DIRECT	GO:0060090~molecular adaptor activity	8	0.593032	0.0964081	CAV2, RB1CC1, CAV1, WWC1, PKP2, DLGAP1, DLGAP2, DLGAP4	1119	68	19369	2.03638	1	1	0.998862

## Sheet: KEGG
Category	Term	Count	%	PValue	Genes	List Total	Pop Hits	Pop Total	Fold Enrichment	Bonferroni	Benjamini	FDR
KEGG_PATHWAY	oas04360:Axon guidance	35	2.59451	2.93877e-08	SEMA5A, ROBO2, CXCR4, PRKCZ, ROBO1, EFNB2, PPP3CA, SHH, ABLIM1, ABLIM3, FYN, PLXNC1, SLIT2, SRGAP2, NEO1, SRGAP1, NTNG1, EPHA4, TRPC5, EPHA7, WNT5B, UNC5A, DCC, SEMA6D, NFATC2, PTPN11, UNC5C, PRKCA, UNC5D, RGMA, CXCL12, PARD3, BMPR1B, MET, EPHA3	627	187	9691	2.89286	9.63912e-06	9.63916e-06	9.0808e-06
KEGG_PATHWAY	oas04080:Neuroactive ligand-receptor interaction	44	3.26168	0.000250616	GRIA1, NPSR1, CHRM3, THRB, PTAFR, OXT, GRIK2, HTR2A, ADRB2, PRL, HTR4, ADRA1B, RXFP1, MCHR2, GRM3, GRM5, GLRA2, EDNRB, GLRA3, CNR1, NPBWR1, LEPR, GNRHR, PRLHR, S1PR3, DRD5, GRID2, HTR1E, P2RY14, GABRA3, F2R, TACR3, HTR1B, TRPV1, TSHR, HCRTR2, ADRA2A, GABRG1, ADCYAP1, MAS1, GRIN3A, SST, NMUR2, AVP	627	383	9691	1.77564	0.0789236	0.041101	0.0387201
KEGG_PATHWAY	oas04911:Insulin secretion	16	1.18606	0.000462816	CHRM3, CACNA1D, PRKCA, ADCY8, ATP1B1, RIMS2, ADCYAP1, KCNU1, PLCB4, PCLO, KCNMA1, KCNMB2, KCNN2, CACNA1S, PLCB1, CREB5	627	88	9691	2.81021	0.140873	0.0506012	0.04767
KEGG_PATHWAY	oas04022:cGMP-PKG signaling pathway	24	1.7791	0.000735045	PPP1R12A, KCNJ8, PRKCE, NFATC2, ITPR2, CACNA1D, ATP2B2, ADRB2, ADRA1B, ADCY8, ATP1B1, ADRA2A, PPP3CA, KCNU1, RGS2, EDNRB, PLCB4, KCNMA1, KCNMB2, PDE5A, CACNA1S, PLCB1, PRKG1, CREB5	627	173	9691	2.1442	0.214303	0.0526776	0.0496262
KEGG_PATHWAY	oas04310:Wnt signaling pathway	25	1.85322	0.00087605	CTBP2, LEF1, CXXC4, PPP3CA, FRAT1, WNT11, RSPO2, GPC4, MAP3K7, TLE4, WNT5B, FZD4, APCDD1L, NFATC2, PRKCA, AXIN2, DKK1, DKK2, SFRP1, PLCB4, APC, DAAM1, TBL1XR1, ROR1, PLCB1	627	186	9691	2.07744	0.249841	0.0526776	0.0496262
KEGG_PATHWAY	oas04724:Glutamatergic synapse	18	1.33432	0.0010854	GRIA1, ITPR2, CACNA1D, PRKCA, GRIK2, ADCY8, GLS, GRM3, PPP3CA, GRM5, GRIN3A, PLCB4, DLGAP1, HOMER3, PLCB1, SLC38A2, SHANK2, KCNJ3	627	115	9691	2.41922	0.299671	0.0526776	0.0496262
KEGG_PATHWAY	oas04020:Calcium signaling pathway	31	2.298	0.00113684	CHRM3, PDE1C, PTAFR, CXCR4, ITPR2, CACNA1D, HTR2A, ADRB2, ADCY8, HTR4, ADRA1B, PPP3CA, GRM5, EDNRB, ERBB4, PDGFC, CACNA1S, DRD5, NTRK2, CAMK1D, F2R, NFATC2, TACR3, ATP2B2, PRKCA, PHKA2, GRIN3A, PLCB4, STIM2, PLCB1, MET	627	257	9691	1.86436	0.3114	0.0526776	0.0496262
KEGG_PATHWAY	oas04820:Cytoskeleton in muscle cells	29	2.14974	0.00128482	FHL1, THBS2, THBS1, SYNE3, SYNE2, MYOM2, MYPN, SYNE1, SGCD, ANKRD1, ITGB8, ANKRD2, FLNC, PDLIM5, DTNA, JUP, ACTN2, AMPD2, ANK3, ATP1B1, DIAPH2, DAAM1, MYL1, ITGA11, PKP2, COL4A5, ITGA7, ITGA6, FBN1	627	236	9691	1.89927	0.344064	0.0526776	0.0496262
KEGG_PATHWAY	oas05206:MicroRNAs in cancer	27	2.00148	0.00153399	NOTCH2, SHC4, MIR30B, CDKN1A, MIR17, PTEN, BRCA1, THBS1, SLC7A1, GLS, RPTOR, RPS6KA5, MIR494, TP63, PRKCE, PRKCA, CDC25C, MMP9, FOXP1, ZEB2, CDK6, APC, CCNG1, GRB2, MDM4, SOS1, MET	627	216	9691	1.93202	0.395609	0.0559054	0.052667
KEGG_PATHWAY	oas05205:Proteoglycans in cancer	27	2.00148	0.00186963	CDKN1A, ITPR2, THBS1, HIF1A, SLC9A1, IGF1R, SHH, WNT11, ERBB4, VAV3, PPP1R12A, WNT5B, CAV2, FZD4, CAV1, GAB1, PTPN11, PRKCA, ANK3, IGF1, ESR1, MMP9, FAS, GRB2, ARHGEF1, SOS1, MET	627	219	9691	1.90555	0.458717	0.0570516	0.0537468
KEGG_PATHWAY	oas04270:Vascular smooth muscle contraction	20	1.48258	0.00191332	PRKCH, PLA2G12B, PPP1R12A, PLA2G2C, PRKCE, ITPR2, CACNA1D, PRKCA, ADRA1B, ADCY8, KCNU1, PLCB4, KCNMA1, KCNMB2, ARHGEF1, PRKCQ, AVP, CACNA1S, PLCB1, PRKG1	627	142	9691	2.17692	0.466432	0.0570516	0.0537468
KEGG_PATHWAY	oas04390:Hippo signaling pathway	22	1.63084	0.00247635	TEAD4, CRB1, WWTR1, WNT5B, FZD4, WWC1, LEF1, AXIN2, GDF6, PRKCZ, BMP6, TGFBR2, AMOT, BMP4, BMP2, WNT11, APC, CDH1, PPP2R2B, PARD3, NF2, BMPR1B	627	167	9691	2.03614	0.556586	0.067687	0.0637661
KEGG_PATHWAY	oas04925:Aldosterone synthesis and secretion	15	1.11193	0.00525613	DAGLA, CAMK1D, PRKCE, ITPR2, CACNA1D, ATP2B2, PRKCA, ADCY8, ATP1B1, NR4A2, PLCB4, PRKD3, CACNA1S, PLCB1, CREB5	627	101	9691	2.29547	0.822459	0.123022	0.115896
KEGG_PATHWAY	oas04550:Signaling pathways regulating pluripotency of stem cells	19	1.40845	0.00601065	ACVR1, ZFHX3, WNT5B, FZD4, HOXD1, ESRRB, ESX1, SMAD9, IGF1, AXIN2, IGF1R, BMP4, WNT11, APC, ID4, GRB2, HOXB1, BMPR1B, NEUROG1	627	146	9691	2.01142	0.861577	0.123022	0.115896
KEGG_PATHWAY	oas04934:Cushing syndrome	20	1.48258	0.00633881	CDKN1A, WNT5B, KMT2A, FZD4, LEF1, ITPR2, CACNA1D, AXIN2, ADCY8, PBX1, CDK6, WNT11, PLCB4, APC, CACNA1S, AIPL1, PLCB1, PDE8B, KCNK2, CREB5	627	158	9691	1.95647	0.875786	0.123022	0.115896
KEGG_PATHWAY	oas00230:Purine metabolism	18	1.33432	0.00651408	PRPS2, PRPS1, HDDC2, PDE1C, GDA, GMPR, AMPD2, ADCY8, PFAS, FHIT, LACC1, PDE4B, PDE5A, NUDT16, PDE7B, PDE8B, PRPS1L1, XDH	627	136	9691	2.04567	0.882769	0.123022	0.115896
KEGG_PATHWAY	oas05225:Hepatocellular carcinoma	22	1.63084	0.00724633	SHC4, SMARCE1, CDKN1A, WNT5B, FZD4, LEF1, GAB1, PTEN, PRKCA, AXIN2, ARID1B, SMARCA2, TGFBR2, IGF1R, FRAT1, CDK6, WNT11, APC, DPF3, GRB2, SOS1, MET	627	183	9691	1.85812	0.907953	0.123022	0.115896
KEGG_PATHWAY	oas04929:GnRH secretion	11	0.815419	0.00749936	TRPC5, KCNJ6, PLCB4, SPP1, ITPR2, CACNA1D, KCNN2, PRKCA, CACNA1S, PLCB1, KCNJ3	627	64	9691	2.65652	0.915336	0.123022	0.115896
KEGG_PATHWAY	oas05217:Basal cell carcinoma	11	0.815419	0.00749936	BMP4, SHH, CDKN1A, BMP2, WNT11, WNT5B, APC, FZD4, LEF1, AXIN2, GLI3	627	64	9691	2.65652	0.915336	0.123022	0.115896
KEGG_PATHWAY	oas04510:Focal adhesion	24	1.7791	0.00750133	VAV3, SHC4, PPP1R12A, CAV2, CAV1, PTEN, PRKCA, IGF1, THBS2, THBS1, IGF1R, ITGA11, PDGFC, SPP1, COL4A5, ITGA7, ITGB8, GRB2, FLNB, FYN, ITGA6, SOS1, MET, DOCK1	627	207	9691	1.79202	0.915391	0.123022	0.115896
KEGG_PATHWAY	oas04970:Salivary secretion	14	1.03781	0.00852932	CHRM3, ITPR2, ATP2B2, PRKCA, ADRB2, LYZ, ADRA1B, ADCY8, ATP1B1, SLC9A1, PLCB4, KCNMA1, PLCB1, PRKG1	627	96	9691	2.25402	0.939772	0.13322	0.125503
KEGG_PATHWAY	oas05224:Breast cancer	19	1.40845	0.00906117	NOTCH2, SHC4, CDKN1A, WNT5B, FZD4, LEF1, PTEN, BRCA1, IGF1, AXIN2, ESR1, IGF1R, FRAT1, CDK6, WNT11, APC, GRB2, PGR, SOS1	627	152	9691	1.93202	0.949491	0.133536	0.1258
KEGG_PATHWAY	oas04350:TGF-beta signaling pathway	16	1.18606	0.00950425	ACVR1, SMAD9, SMAD6, GDF6, THBS1, BMP6, THSD4, RGMA, TGFBR2, BMP4, BMP2, ID4, BMPR1B, PITX2, NEO1, FBN1	627	119	9691	2.07814	0.956383	0.133536	0.1258
KEGG_PATHWAY	oas05412:Arrhythmogenic right ventricular cardiomyopathy	13	0.963677	0.0097709	DTNA, JUP, ACTN2, LEF1, CACNA1D, SGCD, ITGA11, PKP2, ITGA7, ITGB8, ITGA6, CACNA1S, CACNG3	627	87	9691	2.30954	0.96007	0.133536	0.1258
KEGG_PATHWAY	oas04520:Adherens junction	14	1.03781	0.0118804	HEG1, LEF1, PTPRM, PTPRJ, TGFBR2, IGF1R, CDH5, PTPRB, FER, CDH1, PARD3, FYN, MET, MAP3K7	627	100	9691	2.16386	0.980161	0.154086	0.14516
KEGG_PATHWAY	oas04971:Gastric acid secretion	12	0.889548	0.0122141	CHRM3, SLC9A4, PLCB4, SST, SLC26A7, ITPR2, PRKCA, PLCB1, ADCY8, ATP1B1, KCNK2, SLC9A1	627	79	9691	2.34777	0.982242	0.154086	0.14516
KEGG_PATHWAY	oas04072:Phospholipase D signaling pathway	18	1.33432	0.0197658	SHC4, F2R, GAB1, PTPN11, TSC1, PRKCA, ADCY8, GRM3, DNM3, GRM5, PLCB4, PDGFC, GRB2, FYN, AVP, PLPP3, PLCB1, SOS1	627	153	9691	1.81837	0.998567	0.240118	0.226208
KEGG_PATHWAY	oas04723:Retrograde endocannabinoid signaling	18	1.33432	0.0247753	GRIA1, KCNJ6, DAGLA, NDUFA4, GABRA3, ITPR2, CACNA1D, PRKCA, ADCY8, GABRG1, GRM5, PLCB4, NDUFS6, CNR1, NDUFS4, CACNA1S, PLCB1, KCNJ3	627	157	9691	1.77204	0.999733	0.280217	0.263985
KEGG_PATHWAY	oas05226:Gastric cancer	18	1.33432	0.0247753	SHC4, CDKN1A, WNT5B, JUP, FZD4, LEF1, GAB1, AXIN2, TGFBR2, SHH, FRAT1, WNT11, APC, CDH1, GRB2, SOS1, MET, RXRG	627	157	9691	1.77204	0.999733	0.280217	0.263985
KEGG_PATHWAY	oas04927:Cortisol synthesis and secretion	10	0.74129	0.0275334	PLCB4, ITPR2, CACNA1D, CACNA1S, PDE8B, PLCB1, ADCY8, KCNK2, PBX1, CREB5	627	67	9691	2.30689	0.999895	0.287518	0.270863
KEGG_PATHWAY	oas01521:EGFR tyrosine kinase inhibitor resistance	12	0.889548	0.027709	SHC4, PDGFC, PTEN, GAB1, GRB2, PRKCA, NRG1, IGF1, SOS1, FOXO3, MET, IGF1R	627	89	9691	2.08397	0.999901	0.287518	0.270863
KEGG_PATHWAY	oas05202:Transcriptional misregulation in cancer	21	1.55671	0.0280715	CD40, CDKN1A, BCL11B, HPGD, JUP, KMT2A, JMJD1C, PLAT, IGF1, ETV4, MMP9, MLF1, RUNX2, SUPT3H, PBX1, TGFBR2, IGF1R, MET, RXRG, KDM6A, RUNX1T1	627	196	9691	1.65602	0.999912	0.287518	0.270863
KEGG_PATHWAY	oas04727:GABAergic synapse	12	0.889548	0.0298037	NSF, KCNJ6, GABRA3, CACNA1D, PRKCA, CACNA1S, HAP1, ADCY8, SLC38A2, GPHN, GLS, GABRG1	627	90	9691	2.06082	0.999951	0.287518	0.270863
KEGG_PATHWAY	oas04540:Gap junction	12	0.889548	0.0298037	MAP3K2, GRM5, PLCB4, PDGFC, ITPR2, GRB2, PRKCA, HTR2A, PLCB1, SOS1, ADCY8, PRKG1	627	90	9691	2.06082	0.999951	0.287518	0.270863
KEGG_PATHWAY	oas04261:Adrenergic signaling in cardiomyocytes	18	1.33432	0.0306883	CACNA1D, ATP2B2, PRKCA, ADRB2, ADRA1B, ADCY8, ATP1B1, SLC9A1, RPS6KA5, PLCB4, PPP2R2B, PPP2R5E, SCN7A, CACNA1S, PLCB1, CACNG3, KCNK2, CREB5	627	161	9691	1.72802	0.999964	0.287593	0.270933
KEGG_PATHWAY	oas04024:cAMP signaling pathway	24	1.7791	0.0326453	GRIA1, VAV3, PPP1R12A, HTR1E, F2R, HTR1B, CACNA1D, ATP2B2, OXT, ADRB2, HTR4, ADCY8, ATP1B1, TSHR, GLI3, SLC9A1, ADCYAP1, GRIN3A, SST, PDE4B, CACNA1S, KCNK2, CREB5, DRD5	627	237	9691	1.56518	0.999981	0.297435	0.280206
KEGG_PATHWAY	oas04512:ECM-receptor interaction	12	0.889548	0.0343285	SV2B, ITGA11, SPP1, MEPE, ITGA7, COL4A5, ITGB8, ITGA6, NPNT, THBS2, FREM1, THBS1	627	92	9691	2.01602	0.999989	0.304317	0.286689
KEGG_PATHWAY	oas04742:Taste transduction	11	0.815419	0.0377535	CHRM3, SCNN1G, PLCB4, PDE1C, HTR1E, GABRA3, SCN9A, HTR1B, SCN2A, PLCB1, ADCY8	627	82	9691	2.07338	0.999997	0.307051	0.289265
KEGG_PATHWAY	oas05213:Endometrial cancer	9	0.667161	0.0380367	CDKN1A, APC, CDH1, LEF1, PTEN, GRB2, AXIN2, SOS1, FOXO3	627	60	9691	2.31842	0.999997	0.307051	0.289265
KEGG_PATHWAY	oas04810:Regulation of actin cytoskeleton	24	1.7791	0.0384618	VAV3, CYFIP2, CHRM3, PPP1R12A, F2R, CXCR4, IQGAP2, SLC9A1, FGD3, DIAPH2, SCIN, RGCC, CXCL12, APC, ITGA11, PDGFC, ITGA7, ARHGEF4, ITGB8, ARHGEF1, ITGA6, SOS1, DOCK1, PFN2	627	241	9691	1.5392	0.999997	0.307051	0.289265
KEGG_PATHWAY	oas05165:Human papillomavirus infection	33	2.44626	0.0390534	ATP6V1A, NOTCH2, CDKN1A, MAML2, PTEN, UBE3A, THBS2, RBPJ, THBS1, PRKCZ, WNT11, PPP2R5E, SPP1, ITGB8, WNT5B, FZD4, TSC1, TYK2, AXIN2, CDK6, APC, PPP2R2B, PARD3, ITGA11, TADA3, COL4A5, FAS, ITGA7, GRB2, ITGA6, MAML3, SOS1, CREB5	627	359	9691	1.42076	0.999998	0.307051	0.289265
KEGG_PATHWAY	oas04912:GnRH signaling pathway	12	0.889548	0.0393175	MAP3K2, MAP3K1, PLCB4, GNRHR, ITPR2, GRB2, CACNA1D, PRKCA, CACNA1S, PLCB1, SOS1, ADCY8	627	94	9691	1.97312	0.999998	0.307051	0.289265
KEGG_PATHWAY	oas04015:Rap1 signaling pathway	22	1.63084	0.0426967	VAV3, CSF1, MAGI3, MAGI2, F2R, PRKCA, IGF1, ADCY8, THBS1, PRKCZ, IGF1R, SIPA1L1, PLCB4, CDH1, PRKD3, CNR1, PARD3, PDGFC, PLCB1, RAPGEF5, MET, PFN2	627	218	9691	1.55979	0.999999	0.325687	0.306821
KEGG_PATHWAY	oas05200:Pathways in cancer	49	3.63232	0.0450795	CDKN1A, PTEN, ETS1, GLI3, IGF1R, FRAT1, SHH, EDNRB, RPS6KA5, CDH1, WNT5B, DAPK1, DCC, F2R, PRKCA, AXIN2, MMP9, TGFBR2, PLCB4, COL4A5, ARHGEF1, ITGA6, SOS1, PLCB1, MET, NOTCH2, CTBP2, LEF1, CXCR4, CSF2RB, ADCY8, RASGRP1, HIF1A, WNT11, STAT4, RXRG, RUNX1T1, JUP, FZD4, IGF1, ESR1, BMP4, BMP2, CDK6, CXCL12, APC, CCDC6, FAS, GRB2	627	580	9691	1.30578	1	0.329611	0.310518
KEGG_PATHWAY	oas04921:Oxytocin signaling pathway	17	1.26019	0.0465032	KCNJ6, CDKN1A, CAMK1D, PPP1R12A, NFATC2, ITPR2, CACNA1D, OXT, PRKCA, ADCY8, PPP3CA, RGS2, PLCB4, CACNA1S, PLCB1, CACNG3, KCNJ3	627	157	9691	1.67359	1	0.329611	0.310518
KEGG_PATHWAY	oas04115:p53 signaling pathway	12	0.889548	0.047713	CDKN1A, CDK6, SESN3, ZMAT3, SESN1, CCNG1, ADGRB1, PTEN, FAS, MDM4, IGF1, THBS1	627	97	9691	1.9121	1	0.329611	0.310518
KEGG_PATHWAY	oas04924:Renin secretion	10	0.74129	0.0479788	PPP3CA, ADCYAP1, PLCB4, PDE1C, KCNMA1, ITPR2, CACNA1D, ADRB2, CACNA1S, PLCB1	627	74	9691	2.08867	1	0.329611	0.310518
KEGG_PATHWAY	oas04726:Serotonergic synapse	14	1.03781	0.0482357	KCNJ6, KCND2, HTR1E, ITPR2, HTR1B, CACNA1D, PRKCA, HTR2A, HTR4, PLCB4, KCNN2, CACNA1S, PLCB1, KCNJ3	627	121	9691	1.78831	1	0.329611	0.310518
KEGG_PATHWAY	oas04935:Growth hormone synthesis, secretion and action	14	1.03781	0.0509551	SHC4, MAP3K1, ITPR2, CACNA1D, PRKCA, IGF1, ADCY8, PLCB4, SST, GRB2, CACNA1S, PLCB1, SOS1, CREB5	627	122	9691	1.77366	1	0.332384	0.31313
KEGG_PATHWAY	oas00500:Starch and sucrose metabolism	6	0.444774	0.0523847	MGAM, UGP2, TREH, GAA, GBE1, AGL	627	32	9691	2.89803	1	0.332384	0.31313
KEGG_PATHWAY	oas00052:Galactose metabolism	6	0.444774	0.0523847	MGAM, UGP2, GAA, AKR1B1, GALM, LALBA	627	32	9691	2.89803	1	0.332384	0.31313
KEGG_PATHWAY	oas04730:Long-term depression	9	0.667161	0.0526951	GRIA1, GRID2, PLCB4, ITPR2, PRKCA, IGF1, PLCB1, PRKG1, IGF1R	627	64	9691	2.17352	1	0.332384	0.31313
KEGG_PATHWAY	oas04919:Thyroid hormone signaling pathway	14	1.03781	0.0597391	NOTCH2, THRB, PRKCA, ATP1B1, HIF1A, ESR1, MED12L, SLC9A1, BMP4, KAT2B, PLCB4, RCAN2, PLCB1, RXRG	627	125	9691	1.73109	1	0.362562	0.34156
KEGG_PATHWAY	oas04725:Cholinergic synapse	13	0.963677	0.0604297	CHRM3, KCNJ6, ITPR2, CACNA1D, PRKCA, ADCY8, PLCB4, KCNQ5, FYN, CACNA1S, PLCB1, KCNJ3, CREB5	627	113	9691	1.77814	1	0.362562	0.34156
KEGG_PATHWAY	oas04514:Cell adhesion molecules	17	1.26019	0.0614481	NTNG1, CD40, NLGN1, PTPRM, PTPRD, CDH5, CDH4, CDH1, SLITRK1, SLITRK6, CNTN1, ITGB8, SLITRK5, NCAM1, ITGA6, ICOS, NEO1	627	163	9691	1.61199	1	0.362562	0.34156
KEGG_PATHWAY	oas05214:Glioma	10	0.74129	0.0632805	SHC4, CDKN1A, CDK6, CAMK1D, PTEN, GRB2, PRKCA, IGF1, SOS1, IGF1R	627	78	9691	1.98156	1	0.362562	0.34156
KEGG_PATHWAY	oas04918:Thyroid hormone synthesis	10	0.74129	0.0632805	PLCB4, IYD, ITPR2, GPX7, PRKCA, PLCB1, ADCY8, ATP1B1, TSHR, CREB5	627	78	9691	1.98156	1	0.362562	0.34156
KEGG_PATHWAY	oas04211:Longevity regulating pathway	11	0.815419	0.0641801	RPTOR, SESN3, SESN1, RB1CC1, TSC1, IGF1, FOXO3, ADCY8, ATG5, CREB5, IGF1R	627	90	9691	1.88908	1	0.362562	0.34156
KEGG_PATHWAY	oas00640:Propanoate metabolism	6	0.444774	0.065217	LDHB, ALDH6A1, SUCLA2, BCKDHB, SUCLG2, ACSS1	627	34	9691	2.72755	1	0.362562	0.34156
KEGG_PATHWAY	oas04660:T cell receptor signaling pathway	14	1.03781	0.0729543	VAV3, NFATC2, CBLB, PTPN11, RASGRP1, PPP3CA, PPP2R2B, PPP2R5E, GRB2, PRKCQ, FYN, SOS1, ICOS, MAP3K7	627	129	9691	1.67741	1	0.398817	0.375714
KEGG_PATHWAY	oas04915:Estrogen signaling pathway	15	1.11193	0.0779262	SHC4, KCNJ6, GREB1, ITPR2, ADCY8, ESR1, MMP9, K38, PLCB4, GRB2, PGR, PLCB1, SOS1, KCNJ3, CREB5	627	143	9691	1.62127	1	0.413568	0.389611
KEGG_PATHWAY	oas04151:PI3K-Akt signaling pathway	34	2.52039	0.0781744	CDKN1A, PHLPP1, CSF1, PTEN, BRCA1, PRL, THBS2, FOXO3, THBS1, IGF1R, RPTOR, ERBB4, PPP2R5E, CD19, PDGFC, SPP1, ITGB8, NTRK2, MAGI2, F2R, TSC1, PRKCA, IGF1, CDK6, PPP2R2B, CDC37, ITGA11, COL4A5, ITGA7, GRB2, ITGA6, SOS1, MET, CREB5	627	396	9691	1.32704	1	0.413568	0.389611
KEGG_PATHWAY	oas04972:Pancreatic secretion	12	0.889548	0.079917	CHRM3, PLCB4, PLA2G12B, PLA2G2C, KCNMA1, ITPR2, ATP2B2, PRKCA, PLCB1, ADCY8, ATP1B1, SLC9A1	627	106	9691	1.74975	1	0.416076	0.391974
KEGG_PATHWAY	oas04926:Relaxin signaling pathway	14	1.03781	0.084023	SHC4, PRKCA, ADCY8, PRKCZ, RXFP1, MMP9, TGFBR2, EDNRB, PLCB4, COL4A5, GRB2, PLCB1, SOS1, CREB5	627	132	9691	1.63929	1	0.430618	0.405674
KEGG_PATHWAY	oas04012:ErbB signaling pathway	10	0.74129	0.0967926	SHC4, BTC, CDKN1A, ERBB4, GAB1, CBLB, GRB2, PRKCA, NRG1, SOS1	627	85	9691	1.81837	1	0.484605	0.456533
KEGG_PATHWAY	oas05223:Non-small cell lung cancer	9	0.667161	0.0975119	CDKN1A, CDK6, GRB2, PRKCA, SOS1, FOXO3, MET, RXRG, FHIT	627	73	9691	1.90555	1	0.484605	0.456533
